# Supplementary material for: N′-(4-Bromo­benzyl­idene)thio­phene-2-carbohydrazide
Source: Acta Crystallogr Sect E Struct Rep Online. 2010 Mar 27;66(Pt 4):o922. doi: 10.1107/S1600536810010603 (PMC2984088; doi:10.1107/S1600536810010603)
Supplement: Supplementary file 2 [file e-66-0o922-Isup2.hkl]

# 
# h,k,l, Fc-squared, Fo-squared, sigma(Fo-squared) and status flag 
# 
data_I
_shelx_title ' b-8 in P2(1)/n' 
_shelx_refln_list_code          4 
_shelx_F_calc_maximum      265.10 
_exptl_crystal_F_000       616.00 
_reflns_d_resolution_high  0.8331 
 
loop_ 
 _symmetry_equiv_pos_as_xyz 
 'x, y, z' 
 '-x+1/2, y+1/2, -z+1/2' 
 '-x, -y, -z' 
 'x-1/2, -y-1/2, z-1/2' 
 
_cell_length_a     6.0700 
_cell_length_b    16.9830 
_cell_length_c    11.6430 
_cell_angle_alpha  90.000 
_cell_angle_beta   94.846 
_cell_angle_gamma  90.000 
 
_shelx_F_squared_multiplier     1.000 
 
loop_ 
 _refln_index_h 
 _refln_index_k 
 _refln_index_l 
 _refln_F_squared_calc 
 _refln_F_squared_meas 
 _refln_F_squared_sigma 
 _refln_observed_status 
   2   0   0     2000.09     1962.69     64.48 o 
   4   0   0     2776.64     3124.16    183.65 o 
   1   1   0      785.60      761.82     19.12 o 
   2   1   0     6848.19     6469.20    270.14 o 
   3   1   0      705.69      651.68     57.25 o 
   4   1   0     1350.96     1334.55     38.53 o 
   5   1   0        4.77        7.97      6.46 o 
   6   1   0     1468.04      698.20     40.48 o 
   1   2   0     3453.66     4066.00    560.52 o 
   2   2   0      310.89      288.44     11.31 o 
   3   2   0        2.48       -1.06      4.85 o 
   4   2   0        1.47        4.15      5.44 o 
   5   2   0      484.05      604.71     41.08 o 
   6   2   0      149.24      189.46     20.45 o 
   1   3   0    11621.61    12858.82    585.85 o 
   2   3   0     7762.65     8282.01    409.39 o 
   3   3   0     2154.82     2361.67    107.50 o 
   4   3   0     1448.15     1484.20     64.54 o 
   5   3   0      198.20      226.26     25.65 o 
   6   3   0      495.08      626.48     51.26 o 
   0   4   0    13116.65    14782.98   1010.69 o 
   1   4   0        1.72        1.28      1.54 o 
   2   4   0      654.29      629.38     21.32 o 
   3   4   0       27.29       23.87      6.50 o 
   4   4   0     2636.55     2900.99    215.30 o 
   5   4   0      736.90      760.21     80.52 o 
   1   5   0       29.93       26.36      3.51 o 
   2   5   0     2514.07     2239.93     85.77 o 
   3   5   0     2739.52     2999.37    156.47 o 
   4   5   0      447.86      512.62     60.50 o 
   5   5   0      384.57      395.50     62.01 o 
   6   5   0        1.24        0.65     16.58 o 
   7   5   0       55.80      269.25     55.76 o 
   0   6   0     2419.46     2411.85     94.61 o 
   1   6   0      717.00      713.32     47.58 o 
   2   6   0        4.11        2.26      2.67 o 
   3   6   0       53.18       46.51      7.73 o 
   4   6   0       22.95       23.04     16.79 o 
   5   6   0      528.39      629.31     65.23 o 
   1   7   0       19.41       19.25      7.37 o 
   2   7   0     3982.24     4521.49    227.67 o 
   3   7   0      769.16      814.28     43.01 o 
   4   7   0      493.50      492.74     34.62 o 
   5   7   0      489.20      494.53     86.12 o 
   6   7   0      262.98      276.42     44.19 o 
   0   8   0    10458.64    11934.06    822.31 o 
   1   8   0       37.12       25.77      6.19 o 
   2   8   0       88.46       85.96      6.43 o 
   3   8   0      230.79      218.73     10.14 o 
   4   8   0     2247.58     2362.89    136.39 o 
   5   8   0      177.99      165.77     32.62 o 
   6   8   0      620.65      730.96     79.65 o 
   1   9   0     2037.59     2120.30    114.40 o 
   2   9   0     2147.53     2165.32    139.83 o 
   3   9   0      907.58     1005.11     33.25 o 
   4   9   0      471.98      504.70     39.10 o 
   5   9   0      119.41      105.75     17.08 o 
   6   9   0       32.85       39.60     12.85 o 
   0  10   0     1245.73     1210.39     54.90 o 
   1  10   0      481.51      494.41     29.70 o 
   2  10   0      238.02      283.54     36.17 o 
   3  10   0        1.32       -2.12      4.05 o 
   4  10   0      398.54      409.15     32.08 o 
   5  10   0      390.40      425.67     41.13 o 
   6  10   0       15.80       19.01     13.30 o 
   1  11   0       45.69       59.33     23.25 o 
   2  11   0     2930.46     2980.90    208.21 o 
   3  11   0      180.60      215.32    115.94 o 
   4  11   0      314.94      277.21     19.97 o 
   5  11   0       46.75       27.36     19.91 o 
   6  11   0      394.35      498.04     51.36 o 
   0  12   0    10687.31    11103.54    628.61 o 
   1  12   0       15.51       10.29      7.40 o 
   2  12   0      342.45      545.59    149.63 o 
   4  12   0      415.21      507.20     78.80 o 
   5  12   0       17.24       20.91      7.76 o 
   5  13   0        4.96        4.52      9.04 o 
   1  14   0      462.38      500.66     40.96 o 
   2  14   0       17.04       28.42     16.79 o 
   3  14   0        1.09       22.18     15.50 o 
   4  14   0      202.38      187.95     15.29 o 
   1  15   0       20.48       31.00     10.98 o 
   3  15   0        5.13     1184.77    117.55 o 
   4  15   0      357.28      387.53     27.34 o 
   1  16   0        4.44        9.40      6.32 o 
   2  16   0       35.07       52.10     15.72 o 
   4  16   0      441.22      452.98     33.59 o 
   1  17   0       86.19       65.42     10.48 o 
   2  17   0      144.84      134.56     29.93 o 
   1  18   0       97.14       68.56     13.78 o 
   2  18   0       62.40       27.77     15.72 o 
   3  18   0        9.08        8.83     12.92 o 
   2  19   0      517.75      506.80     58.45 o 
  -3   0   1      380.97      329.13     15.79 o 
  -1   0   1      633.20      606.88     25.38 o 
   1   0   1     8261.94     8473.15    449.52 o 
   3   0   1       55.39       70.40     20.24 o 
   5   0   1     4478.72     5008.19    283.36 o 
   7   0   1      167.13      157.81     64.37 o 
  -5   1   1        9.58        5.17      5.60 o 
  -4   1   1      527.32      616.18     41.12 o 
  -3   1   1     1289.56     1364.41     56.52 o 
  -2   1   1     4080.65     4374.27     99.11 o 
  -1   1   1     8639.82     9131.77    301.03 o 
   1   1   1     2585.07     2495.27     60.71 o 
   2   1   1     4121.33     4305.13    227.07 o 
   3   1   1     4335.91     4656.65    339.14 o 
   4   1   1      965.54      959.49     45.22 o 
   5   1   1      346.25      336.40     22.10 o 
   6   1   1      133.36      150.51     13.91 o 
   7   1   1      134.78      142.31     59.21 o 
  -6   2   1      500.08      501.42     29.71 o 
  -5   2   1       83.55       74.49     14.86 o 
  -4   2   1      573.73      671.42     41.64 o 
  -3   2   1        0.12       -0.87      4.93 o 
  -2   2   1     1617.64     1828.72     46.43 o 
  -1   2   1     1146.01     1044.60     20.10 o 
   1   2   1     1082.17      998.85     28.20 o 
   2   2   1      434.12      414.37     26.07 o 
   3   2   1      543.95      608.49     48.92 o 
   4   2   1     1034.07     1110.78     45.97 o 
   5   2   1        6.99       30.44     26.53 o 
   6   2   1      106.32      137.99     29.24 o 
   7   2   1      102.43      125.24     57.43 o 
  -6   3   1        9.08        1.29      7.54 o 
  -5   3   1      426.81      503.21     45.75 o 
  -4   3   1     2124.82     2336.03    156.28 o 
  -3   3   1     4058.69     4152.93    198.08 o 
  -2   3   1     1401.09     1392.64     39.99 o 
  -1   3   1     1260.79     1227.25     23.10 o 
   0   3   1      152.15      165.82      8.00 o 
   1   3   1    17937.77    16456.42    933.23 o 
   2   3   1       78.11       97.17      8.76 o 
   3   3   1     5596.85     5639.31    411.49 o 
   4   3   1      362.96      423.67     27.89 o 
   5   3   1      113.48      101.70     15.75 o 
   6   3   1       20.84       55.23     28.70 o 
   7   3   1      580.74      793.38    137.55 o 
  -7   4   1        3.22        8.18      6.67 o 
  -4   4   1     1465.46     1601.12     83.17 o 
  -3   4   1     2686.11     2778.19    121.71 o 
  -2   4   1      156.05      155.27      8.64 o 
  -1   4   1     6938.64     7724.69    228.82 o 
   0   4   1     4125.09     4267.44    136.42 o 
   1   4   1    70278.46    61428.53   7783.33 o 
   2   4   1      141.33      136.52      9.26 o 
   3   4   1      283.99      291.58     16.69 o 
   4   4   1      157.84      164.80     16.34 o 
   5   4   1     1626.87     1764.27    143.74 o 
   6   4   1       24.98       24.22     11.80 o 
   7   4   1      163.76      162.63     42.87 o 
  -7   5   1       49.30       15.93     11.63 o 
  -6   5   1        2.50        5.17      9.04 o 
  -5   5   1      665.09     1024.16    121.43 o 
  -3   5   1     3745.38     4056.72    265.87 o 
  -2   5   1     2569.87     2808.16     80.50 o 
  -1   5   1     2882.62     2717.94     62.26 o 
   0   5   1     3434.66     3627.52     96.09 o 
   1   5   1     1089.07     1047.90     46.57 o 
   2   5   1     6134.73     6830.52    364.16 o 
   3   5   1     2599.10     2651.21    119.04 o 
   4   5   1       13.60       14.80      7.30 o 
   5   5   1        4.20        3.02     11.02 o 
   6   5   1       16.44       20.07      8.43 o 
  -5   6   1      430.21      834.27    118.63 o 
  -3   6   1      244.06      291.75     10.59 o 
  -2   6   1     4156.36     4243.20    117.00 o 
  -1   6   1      517.36      531.94     21.57 o 
   0   6   1     6343.59     6912.51    220.65 o 
   1   6   1     1437.12     1363.70     64.29 o 
   2   6   1      295.28      320.14     12.71 o 
   3   6   1       43.25       33.70      8.56 o 
   4   6   1      889.84      847.58     44.66 o 
   5   6   1      153.47      158.33     17.49 o 
   6   6   1      274.22      297.15     28.28 o 
  -5   7   1      521.68      653.42     79.44 o 
  -4   7   1     1022.75     1080.78     87.19 o 
  -3   7   1     3260.17     3302.56    111.01 o 
  -2   7   1     1949.66     2123.11     54.68 o 
  -1   7   1     2725.74     2535.99     75.82 o 
   0   7   1       35.41       42.18      2.86 o 
   1   7   1       52.77       46.02      3.17 o 
   2   7   1     3503.29     4009.98    148.85 o 
   3   7   1     3970.48     4083.34    178.73 o 
   4   7   1       78.19       91.83     11.05 o 
   5   7   1        1.58       34.88     19.27 o 
   6   7   1       12.17        7.52      9.22 o 
  -6   8   1        2.16       -0.19      8.22 o 
  -4   8   1      561.52     2114.62   1289.41 o 
  -3   8   1      843.04      934.82     32.14 o 
  -2   8   1       29.77       31.20      2.87 o 
  -1   8   1     4249.87     4235.47    144.26 o 
   0   8   1      482.17      477.40     11.55 o 
   1   8   1    13684.13    15434.46    717.85 o 
   2   8   1      355.27      428.43     29.32 o 
   3   8   1       76.72      102.83      8.62 o 
   4   8   1       36.47       42.34     12.83 o 
   5   8   1      681.75      804.82     84.12 o 
   6   8   1        9.16       58.28     51.99 o 
  -5   9   1       41.49       28.85     17.87 o 
  -3   9   1      919.17      946.55     33.28 o 
  -2   9   1     3304.09     3432.61    220.72 o 
  -1   9   1      208.33      168.68     11.50 o 
   0   9   1       33.12       34.84      3.20 o 
   1   9   1      570.28      573.66     19.06 o 
   2   9   1      464.67      468.04     20.59 o 
   3   9   1      886.18      920.96     90.84 o 
   4   9   1      355.52      431.14     30.04 o 
   5   9   1       52.07       41.32     10.76 o 
   6   9   1       77.69       46.49     22.18 o 
  -6  10   1      255.09      277.09     52.96 o 
  -5  10   1       12.87       20.67     14.21 o 
  -4  10   1      176.45      134.13     20.24 o 
  -3  10   1      167.04      168.82      7.93 o 
  -2  10   1     1334.18     1375.74    117.98 o 
  -1  10   1       10.74       23.60      7.21 o 
   0  10   1     1648.75     1701.93     36.95 o 
   1  10   1      354.92      403.81     19.02 o 
   2  10   1       73.24       74.12      4.89 o 
   3  10   1       10.12        7.99      3.57 o 
   4  10   1      555.06      574.16     68.77 o 
   5  10   1       58.30       36.84     10.27 o 
   6  10   1      110.33       98.96     45.21 o 
  -6  11   1        8.77        9.78      9.97 o 
  -5  11   1      144.53      158.67     18.42 o 
  -4  11   1      199.77      183.14     13.49 o 
  -3  11   1     1268.72     1517.84    115.94 o 
  -2  11   1      163.66      108.08     12.06 o 
  -1  11   1     2590.69     2692.54    138.96 o 
   0  11   1       51.99       43.77      4.34 o 
   1  11   1      240.81      235.17     18.81 o 
   2  11   1      206.38      561.87    272.89 o 
   3  11   1     1318.90     1433.84     92.72 o 
   4  11   1       12.95       21.82      8.02 o 
   5  11   1       45.37       23.20      8.72 o 
   6  11   1       59.27       30.36     18.52 o 
  -5  12   1      739.44      769.34    116.58 o 
  -4  12   1       24.95       23.84      3.77 o 
  -3  12   1      503.78      590.15     40.75 o 
  -2  12   1        4.09       -0.88      7.91 o 
  -1  12   1      875.17      831.15     52.91 o 
   0  12   1      340.05      379.33     42.24 o 
   1  12   1     3833.19     4045.01    335.00 o 
   2  12   1       79.19      242.76     99.47 o 
   4  12   1      278.33      308.64     19.95 o 
   5  12   1     1119.65     1480.37    158.46 o 
  -5  13   1        0.54       -1.29      6.03 o 
  -4  13   1      427.06      457.93     34.88 o 
  -3  13   1      621.20      832.98     93.87 o 
  -2  13   1      681.60      753.53    104.63 o 
  -1  13   1      495.64      424.99     47.37 o 
   0  13   1        0.57       -0.37      2.02 o 
   1  13   1      293.56      309.92     29.05 o 
   2  13   1      658.20      757.52     64.20 o 
   3  13   1      674.08      762.25     88.11 o 
   4  13   1       54.22       41.86     13.67 o 
   5  13   1       56.46       20.46     10.33 o 
  -4  14   1      104.11      103.34     16.79 o 
  -3  14   1      206.51      508.78    187.74 o 
  -2  14   1      336.62      311.21     29.09 o 
  -1  14   1      224.50      161.70     46.72 o 
   0  14   1      248.72      242.31    156.41 o 
   1  14   1      720.45      822.78     61.21 o 
   3  14   1       92.30       66.97     12.17 o 
   5  14   1      100.10      267.61     93.22 o 
  -4  15   1       42.32       46.29     13.78 o 
  -3  15   1      404.03      166.64     23.04 o 
  -2  15   1       50.10       32.29     13.99 o 
  -1  15   1     1104.28      969.91     89.35 o 
   0  15   1       30.94       20.68     12.92 o 
   1  15   1      531.84      586.68     50.81 o 
   3  15   1     1116.31     2006.56    147.91 o 
   4  15   1       43.61       18.95     24.33 o 
  -4  16   1        1.72        4.74      9.69 o 
  -3  16   1        7.28       12.27     14.86 o 
  -2  16   1        1.87        0.22     12.27 o 
  -1  16   1      363.42      258.79     33.59 o 
   1  16   1     1795.08     1704.46    157.27 o 
   2  16   1       57.06       55.55     15.97 o 
  -4  17   1       41.23       37.20     13.44 o 
  -3  17   1       17.28       79.01     26.27 o 
  -2  17   1      278.16      119.92     22.39 o 
  -1  17   1        6.60        7.81      5.81 o 
   1  17   1        2.02       -4.67      4.75 o 
   2  17   1       64.65       84.83     23.47 o 
  -3  18   1       37.46       27.34     16.15 o 
  -2  18   1       54.54       36.77     15.82 o 
  -1  18   1      126.60       90.00     48.12 o 
   1  18   1      326.75      322.59     17.48 o 
   2  18   1       83.64       48.23     17.22 o 
   3  18   1       39.95       24.54     16.58 o 
  -2  19   1       34.79       13.99     15.07 o 
   2  19   1       28.53      220.53    131.55 o 
  -4   0   2     2281.68     2491.83    272.13 o 
  -2   0   2     1174.47     1182.80     39.35 o 
   0   0   2    24363.13    16231.44   1164.95 o 
   2   0   2     8227.70     8148.07    521.22 o 
   4   0   2     1617.18     1515.47    176.33 o 
   6   0   2      560.82      515.83     96.13 o 
  -5   1   2      402.49      457.88     65.75 o 
  -4   1   2      172.19      173.54     27.50 o 
  -3   1   2     8770.97     9472.42    335.09 o 
  -2   1   2    10036.25    10488.43    355.39 o 
  -1   1   2     3845.92     3606.65    137.78 o 
   0   1   2     1251.69      960.72     17.54 o 
   1   1   2     1062.14     1064.26     31.29 o 
   2   1   2     2459.27     2321.28     95.04 o 
   3   1   2     2201.72     2410.13    174.55 o 
   4   1   2     1549.22     1522.61    125.14 o 
   5   1   2      101.84      119.89     11.71 o 
   6   1   2       73.98       85.09     11.03 o 
   7   1   2        6.09        6.13     15.38 o 
  -5   2   2     2513.09     2741.72    137.45 o 
  -4   2   2        2.33        6.74      6.83 o 
  -3   2   2      129.12      135.51      6.00 o 
  -2   2   2      318.42      347.20     11.42 o 
  -1   2   2    16214.75    17318.44    875.17 o 
   0   2   2      257.47      235.74     11.65 o 
   1   2   2       61.61       64.58      4.87 o 
   2   2   2       56.09       54.79      8.00 o 
   3   2   2     1689.20     1792.29    116.88 o 
   4   2   2       30.21       42.77     16.95 o 
   5   2   2     1337.17     1369.45     66.36 o 
   6   2   2      321.79      322.65     24.42 o 
   7   2   2       29.52       76.98     31.14 o 
  -6   3   2       14.39        0.22      3.44 o 
  -5   3   2      275.28      532.43    151.63 o 
  -4   3   2       25.10       20.48      9.65 o 
  -3   3   2     1368.00     1232.32     44.13 o 
  -2   3   2     2786.84     2547.24     70.53 o 
  -1   3   2     2074.99     2219.19     53.63 o 
   0   3   2     4662.24     4609.72    116.56 o 
   1   3   2    10524.23    10303.29    388.86 o 
   2   3   2     2306.17     2246.85     86.15 o 
   3   3   2     2191.97     2291.90    162.69 o 
   4   3   2     1707.72     1696.52    134.11 o 
   5   3   2        0.75        4.13      5.59 o 
   6   3   2       69.16       99.73     23.63 o 
   7   3   2        1.60      149.75     84.80 o 
  -6   4   2      241.98      281.39     29.28 o 
  -5   4   2      122.47      124.56     17.47 o 
  -4   4   2     3370.76     3751.02    201.24 o 
  -3   4   2        3.34        4.08      4.19 o 
  -2   4   2      157.91      178.11      9.76 o 
  -1   4   2       14.97       22.01      2.59 o 
   0   4   2     3943.90     3915.96    224.24 o 
   1   4   2     2065.44     1778.16     44.96 o 
   2   4   2     7982.03     8153.48    336.74 o 
   3   4   2      185.46      202.17     10.77 o 
   4   4   2      835.84      856.99     89.36 o 
   5   4   2        9.19       56.36     26.75 o 
   6   4   2     1080.66     1192.02     79.67 o 
  -7   5   2      210.22        7.10      4.95 o 
  -6   5   2       65.17       84.83     23.90 o 
  -5   5   2       42.02       33.20     13.47 o 
  -4   5   2        4.68       -0.60      6.76 o 
  -3   5   2     3301.84     3333.45    126.80 o 
  -2   5   2     1397.66     1507.67     44.00 o 
  -1   5   2     4850.04     4995.31    132.85 o 
   0   5   2      511.20      513.53     43.92 o 
   1   5   2       11.64       16.73      3.45 o 
   2   5   2     2935.31     2967.96     91.14 o 
   3   5   2     1239.80     1223.76     42.32 o 
   4   5   2     1232.06     1213.36     59.32 o 
   5   5   2       37.39       33.47     10.01 o 
   6   5   2       45.29       49.59     12.40 o 
  -6   6   2        0.04       -5.81     10.76 o 
  -5   6   2      656.80      904.87    194.30 o 
  -4   6   2      147.63      396.11    203.88 o 
  -3   6   2      206.53      213.00     15.09 o 
  -2   6   2        1.41       -4.32      2.88 o 
  -1   6   2    10668.59    10813.12    401.81 o 
   0   6   2       66.14       55.05      4.29 o 
   1   6   2     3105.36     2534.00    175.88 o 
   2   6   2       12.84       16.54      4.05 o 
   3   6   2      176.09      190.28     11.68 o 
   4   6   2      202.88      211.77     19.14 o 
   5   6   2     1168.36     1322.20     73.59 o 
   6   6   2       11.26       18.23     10.41 o 
  -6   7   2      193.57      176.54     48.87 o 
  -5   7   2       98.26      553.74    103.13 o 
  -4   7   2      244.99      410.68    148.56 o 
  -3   7   2     1158.84     1126.94     34.72 o 
  -2   7   2     4231.03     4299.01    145.50 o 
  -1   7   2        8.07        6.16      2.03 o 
   0   7   2      546.88      595.15     38.46 o 
   1   7   2     1255.44     1101.81     71.78 o 
   2   7   2     5389.53     5332.17    202.15 o 
   3   7   2      122.12      115.19     10.14 o 
   4   7   2     1036.42     1149.49     79.36 o 
   5   7   2        0.92       -6.54      7.02 o 
   6   7   2        4.41        0.77      7.58 o 
  -6   8   2      133.45      167.93     38.75 o 
  -5   8   2      168.11      246.30     49.09 o 
  -4   8   2     2615.92     3051.28    208.41 o 
  -3   8   2      458.04      448.58     34.39 o 
  -2   8   2      217.36      230.07     11.26 o 
  -1   8   2       49.75       47.03      7.03 o 
   0   8   2     4150.67     4622.97    221.05 o 
   1   8   2      590.96      658.26     40.12 o 
   2   8   2    12733.93    12021.78   1247.80 o 
   3   8   2      164.90      160.25     10.89 o 
   4   8   2      494.99      495.12     39.31 o 
   5   8   2      248.56      327.83     88.29 o 
   6   8   2      679.09      730.72     68.25 o 
  -6   9   2        2.81       -8.40     16.58 o 
  -5   9   2      205.43      282.15     37.48 o 
  -4   9   2      246.43      489.83    169.87 o 
  -3   9   2     1732.37     1811.10    139.86 o 
  -2   9   2     2636.43     2923.22     97.80 o 
  -1   9   2      575.12      615.47     27.94 o 
   0   9   2      447.89      489.03     20.89 o 
   1   9   2     6672.17     7568.78    335.62 o 
   2   9   2      265.38      244.86     15.47 o 
   3   9   2     1465.97     1512.97     77.67 o 
   4   9   2      790.31      848.36     36.93 o 
   5   9   2       84.11       68.62     14.01 o 
   6   9   2        6.40        3.98      7.41 o 
  -6  10   2        3.15      404.84    254.69 o 
  -5  10   2      930.65     1072.39    110.88 o 
  -4  10   2      708.36      690.65     71.81 o 
  -3  10   2        6.65        3.18      2.99 o 
  -2  10   2      221.48      205.96     25.32 o 
  -1  10   2     5373.12     5358.90    250.45 o 
   0  10   2      228.11      237.78      8.97 o 
   1  10   2      880.26      886.80     26.01 o 
   2  10   2     1045.17     1081.87     47.45 o 
   3  10   2      563.09      595.55     37.98 o 
   4  10   2       37.50       21.45      7.74 o 
   5  10   2      368.90      375.62     32.58 o 
   6  10   2        0.22       -4.76      8.37 o 
  -6  11   2      149.13      118.89     20.16 o 
  -5  11   2       19.13       22.45      9.58 o 
  -4  11   2       59.31       48.50     20.49 o 
  -3  11   2      722.58      744.56     52.13 o 
  -2  11   2     1992.91     2028.89     85.86 o 
  -1  11   2      334.88      379.74     21.84 o 
   0  11   2      288.80      266.15      9.98 o 
   1  11   2       51.92       52.32      4.08 o 
   2  11   2     1089.67     1147.10     57.81 o 
   3  11   2      639.72      896.76    149.53 o 
   4  11   2     1140.27     1243.36     65.66 o 
   5  11   2        7.21        1.03      7.58 o 
  -5  12   2      156.20      569.30    240.16 o 
  -4  12   2      253.99      227.23     22.75 o 
  -3  12   2      839.99     1049.19     69.92 o 
  -2  12   2       11.06        7.18      7.95 o 
  -1  12   2      184.40      194.16     19.09 o 
   0  12   2     3172.12     3130.47     98.65 o 
   1  12   2        2.39        5.67      2.82 o 
   2  12   2     1488.18     1570.74     52.12 o 
   3  12   2      374.95      394.60     17.70 o 
   4  12   2      216.70      215.67     26.55 o 
   5  12   2       66.81       51.70     14.93 o 
  -4  13   2      316.38      381.21    214.11 o 
  -3  13   2     1280.93     1494.18    105.96 o 
  -2  13   2      111.92      571.30    353.62 o 
  -1  13   2      568.11      638.48     48.58 o 
   0  13   2       11.86        9.85      3.11 o 
   1  13   2      746.79      789.03     27.92 o 
   2  13   2      252.95      272.27     34.85 o 
   3  13   2      164.60      281.60     38.22 o 
   4  13   2      201.10      186.37     13.76 o 
   5  13   2       17.23       18.00      9.77 o 
  -4  14   2      109.39      130.96     75.57 o 
  -3  14   2       16.39       27.79     24.11 o 
  -2  14   2        2.20        5.24      9.31 o 
  -1  14   2     1077.57     1139.20    113.89 o 
   0  14   2      294.00      574.61    173.85 o 
   1  14   2      236.01      241.48     18.36 o 
   2  14   2      176.61      199.71     30.12 o 
   3  14   2        0.59        0.49      5.59 o 
   4  14   2       32.29       55.74     22.23 o 
   5  14   2      129.77      135.08     40.91 o 
  -4  15   2       28.53       25.80     11.00 o 
  -3  15   2       96.86      226.22    153.72 o 
  -2  15   2      517.70      591.05     60.91 o 
  -1  15   2        0.71       10.02      6.97 o 
   0  15   2       28.60       25.10     10.12 o 
   1  15   2      125.97      120.02     16.56 o 
   2  15   2      546.41      731.17     44.62 o 
   3  15   2      150.30      152.64     24.81 o 
   4  15   2      164.90      188.45     40.02 o 
  -4  16   2      222.05      187.09     30.36 o 
  -3  16   2       10.66       15.44     14.51 o 
  -2  16   2        2.60      -13.66      9.11 o 
  -1  16   2      274.31      557.80    183.22 o 
   0  16   2      598.75      744.23    141.13 o 
   1  16   2      184.01      170.69     13.97 o 
   2  16   2      191.27      196.19     21.28 o 
   3  16   2       62.53       52.52      7.28 o 
   4  16   2      121.10       71.51     25.16 o 
  -3  17   2      426.44      411.39     61.83 o 
  -2  17   2      106.70      111.52     71.20 o 
  -1  17   2      257.19      310.23     60.66 o 
   0  17   2        3.64       10.76     24.54 o 
   1  17   2      144.90      118.59     15.18 o 
   2  17   2        8.19       26.59     12.86 o 
   3  17   2      257.39      545.33    231.98 o 
  -3  18   2        4.95      294.05    174.39 o 
  -2  18   2        7.31        9.07      8.33 o 
  -1  18   2      918.16      996.17    178.26 o 
   0  18   2       63.70      184.51     73.63 o 
   1  18   2       31.45       23.83      5.48 o 
   2  18   2       90.26       51.40     11.63 o 
   3  18   2       30.52        2.58     12.70 o 
  -2  19   2      183.97      137.03    100.87 o 
  -1  19   2        0.25        4.95      6.89 o 
   2  19   2      326.06      264.47     23.12 o 
  -3   0   3     1923.86     1960.18     86.02 o 
  -1   0   3     3579.52     3492.01    196.56 o 
   1   0   3     4518.84     4741.56    489.91 o 
   3   0   3     3215.75     3399.73    314.76 o 
   5   0   3     1310.64     1248.28    179.13 o 
  -5   1   3        2.07      207.13    145.32 o 
  -4   1   3      810.68      805.98     26.08 o 
  -3   1   3      140.20      174.43     10.03 o 
  -2   1   3     5351.93     5264.67    188.14 o 
  -1   1   3     1430.53     1376.89     39.43 o 
   0   1   3     2181.55     1715.95     43.20 o 
   1   1   3       22.29       23.44      4.41 o 
   2   1   3     4566.59     3940.66    149.84 o 
   3   1   3     3382.99     3207.24    226.88 o 
   4   1   3      541.54      467.20     50.56 o 
   5   1   3      214.79      168.05     38.50 o 
   6   1   3       62.22       60.30      9.78 o 
  -5   2   3        0.05     1611.88   1048.27 o 
  -4   2   3     2189.64     2216.80     68.39 o 
  -3   2   3      203.05      232.06     11.70 o 
  -2   2   3     3006.35     2972.66     91.15 o 
  -1   2   3      857.97      823.81     22.10 o 
   0   2   3    39682.68    27944.80   2116.81 o 
   1   2   3        2.28       -0.03      2.85 o 
   2   2   3     1681.69     1614.87     59.22 o 
   3   2   3      110.10      103.35     16.80 o 
   4   2   3     2258.24     2271.94    178.08 o 
   5   2   3        0.56        2.85      8.62 o 
   6   2   3      634.59      672.64     45.47 o 
  -6   3   3      224.43      221.97     65.02 o 
  -5   3   3       29.10      122.07     87.30 o 
  -4   3   3     1509.95     1562.97     42.54 o 
  -3   3   3      389.47      381.89     18.51 o 
  -2   3   3     6108.22     5906.85    189.30 o 
  -1   3   3     4328.51     4045.65    132.05 o 
   0   3   3        8.86        5.55      2.66 o 
   1   3   3     2487.37     2312.14     69.37 o 
   2   3   3     1953.61     1719.19     66.49 o 
   3   3   3      592.06      503.57     40.91 o 
   4   3   3      519.54      485.49     51.46 o 
   5   3   3      148.43      120.79     53.28 o 
   6   3   3      325.70      381.94     38.54 o 
  -5   4   3      679.30      822.97     56.54 o 
  -4   4   3      239.86      305.31     12.21 o 
  -3   4   3     1238.94     1249.40     41.89 o 
  -2   4   3      375.21      381.51     17.02 o 
  -1   4   3      100.65       88.03      5.30 o 
   0   4   3        2.80        1.41      1.65 o 
   1   4   3     8354.13     8432.97    794.22 o 
   2   4   3        0.06       -0.94      2.78 o 
   3   4   3     1104.31     1094.88     74.73 o 
   4   4   3       56.66       75.12      7.76 o 
   5   4   3      678.40      686.69    104.26 o 
   6   4   3       28.28       30.91     10.65 o 
  -6   5   3      244.54      286.56     35.74 o 
  -5   5   3        1.41       -1.72      7.78 o 
  -4   5   3     2295.71     2655.76    124.68 o 
  -3   5   3      883.47     1021.63     48.08 o 
  -2   5   3     9342.39     9871.32    436.52 o 
  -1   5   3     6099.31     5961.70    181.09 o 
   0   5   3       72.90       64.52      5.71 o 
   1   5   3      293.62      253.62     10.49 o 
   2   5   3     7001.64     7227.76    316.75 o 
   3   5   3     2127.32     2025.53     85.47 o 
   4   5   3      339.14      378.66     51.74 o 
   5   5   3      369.15      374.08     29.50 o 
   6   5   3      229.70      215.26     30.81 o 
  -6   6   3      560.15      598.74     69.76 o 
  -5   6   3       65.96       53.57     12.83 o 
  -4   6   3     2245.13     2237.43     65.75 o 
  -3   6   3       22.91       29.72      8.12 o 
  -2   6   3     1276.24     1238.41     38.75 o 
  -1   6   3      368.82      420.93     14.06 o 
   0   6   3    10747.01    10778.65    466.36 o 
   1   6   3        2.71       -0.93      2.96 o 
   2   6   3     2504.73     2600.55     89.74 o 
   3   6   3       83.06       89.05      8.53 o 
   4   6   3     1774.13     1731.58     68.32 o 
   5   6   3       54.47       37.96     12.67 o 
   6   6   3      469.32      510.45     50.50 o 
  -6   7   3       68.56       57.66     15.35 o 
  -5   7   3       17.43       10.27     10.20 o 
  -4   7   3     1130.65     1162.30     53.53 o 
  -3   7   3      787.37      892.60     34.33 o 
  -2   7   3      396.64      372.38     14.44 o 
  -1   7   3     1096.75      988.90     41.88 o 
   0   7   3       35.33       38.08      5.03 o 
   1   7   3      578.95      557.44     16.45 o 
   2   7   3     2340.22     2239.19     80.16 o 
   3   7   3     1998.28     2194.72    143.91 o 
   4   7   3      254.42      286.16     15.80 o 
   5   7   3      363.92      368.75     34.16 o 
   6   7   3        7.08        5.30      9.01 o 
  -6   8   3        0.30       -3.01     18.52 o 
  -5   8   3      367.35      379.93     39.10 o 
  -4   8   3        9.28        2.85      3.25 o 
  -3   8   3     1196.05     1140.26     57.41 o 
  -2   8   3      663.39      703.48     22.16 o 
  -1   8   3     1229.80     1346.36     34.35 o 
   0   8   3      942.43      890.26     25.68 o 
   1   8   3     3187.44     3086.41    108.15 o 
   2   8   3       57.70       63.29      7.14 o 
   3   8   3      261.73      219.82     15.91 o 
   4   8   3      346.29      373.97     34.93 o 
   5   8   3      383.85      442.86     39.89 o 
   6   8   3       19.83       30.34     14.35 o 
  -6   9   3      154.89      209.83     35.05 o 
  -5   9   3      116.13      127.51     22.38 o 
  -4   9   3      635.17      703.21     33.97 o 
  -3   9   3      475.53      493.67     26.44 o 
  -2   9   3     1685.40     1702.16     52.46 o 
  -1   9   3       31.33       26.76      3.33 o 
   0   9   3      129.28      133.05     10.03 o 
   1   9   3      134.36      144.32     10.97 o 
   2   9   3     1140.04     1111.49     42.49 o 
   3   9   3      678.66      663.29     40.94 o 
   4   9   3      102.70      127.99     18.17 o 
   5   9   3      272.39      304.17     23.60 o 
   6   9   3      154.11      157.71     28.48 o 
  -6  10   3      396.01      359.29     46.90 o 
  -5  10   3      146.22      723.48    419.29 o 
  -4  10   3      745.77      842.50    113.95 o 
  -3  10   3      671.44      688.41     29.94 o 
  -2  10   3      842.48     1155.37     65.15 o 
  -1  10   3      197.64      178.72     23.27 o 
   0  10   3     4250.03     4227.94    169.55 o 
   1  10   3      316.61      324.78     16.79 o 
   2  10   3      131.04      118.35     10.29 o 
   3  10   3       21.22       18.63      6.19 o 
   4  10   3      238.24      270.23     29.63 o 
   5  10   3       77.39       70.71     14.78 o 
  -6  11   3        5.46        4.39     14.34 o 
  -5  11   3       40.15       40.48     12.31 o 
  -4  11   3      287.54      295.99     14.27 o 
  -3  11   3       64.48       50.94     11.44 o 
  -2  11   3      419.93      377.26     30.24 o 
  -1  11   3     1011.52     1105.17     64.09 o 
   0  11   3       45.61       38.92      5.85 o 
   1  11   3      477.47      509.15     19.00 o 
   2  11   3      874.68      829.14     25.14 o 
   3  11   3     2359.20     2717.19    124.58 o 
   4  11   3       80.82       78.04     15.54 o 
   5  11   3       52.53       48.42     17.16 o 
  -5  12   3      318.66      363.62     23.49 o 
  -4  12   3      179.29      194.66     19.92 o 
  -3  12   3      534.83      584.50     40.49 o 
  -2  12   3       90.29       86.88     11.03 o 
  -1  12   3      126.08      133.68     16.54 o 
   0  12   3      729.40      759.14     22.89 o 
   1  12   3      914.17      961.14     32.37 o 
   2  12   3      134.33      106.39     10.51 o 
   3  12   3      586.00      626.25     36.66 o 
   4  12   3      168.26      169.92     21.05 o 
   5  12   3      292.65      257.54     47.41 o 
  -5  13   3        0.55      -10.33     18.95 o 
  -4  13   3      624.44      711.80     63.90 o 
  -3  13   3        8.28        6.62     12.90 o 
  -2  13   3     1328.35     1391.82     82.51 o 
  -1  13   3      224.99      217.96     17.34 o 
   0  13   3       15.98       14.59      3.89 o 
   1  13   3       21.09       12.11      3.51 o 
   2  13   3     2636.45     2824.59     90.78 o 
   3  13   3        5.45        6.70      5.23 o 
   4  13   3      315.19      329.87     19.22 o 
   5  13   3      118.91       86.56     22.56 o 
  -5  14   3        1.36      194.30     92.36 o 
  -4  14   3      548.48      604.29     73.06 o 
  -3  14   3      715.65      852.90    165.99 o 
  -2  14   3      150.39      133.00     19.09 o 
  -1  14   3        7.98        9.57      6.85 o 
   0  14   3     4593.73     4740.16    153.76 o 
   1  14   3        9.49       11.14      3.29 o 
   2  14   3       81.96       82.88      7.21 o 
   3  14   3       79.19       79.70      8.79 o 
   4  14   3      444.86      465.75     28.25 o 
  -4  15   3       70.49       68.02     15.28 o 
  -3  15   3       12.76       32.87     18.09 o 
  -2  15   3      448.50      370.54     75.71 o 
  -1  15   3      466.65      509.70     36.61 o 
   0  15   3        4.60        3.37      3.97 o 
   1  15   3        8.98        9.75      2.97 o 
   2  15   3        1.46        0.39      4.34 o 
   3  15   3      486.04      510.46     49.02 o 
   4  15   3       63.02       32.64     16.41 o 
  -4  16   3      152.73      163.05     39.45 o 
  -3  16   3        5.09        2.25      5.66 o 
  -2  16   3      100.86       89.33     23.69 o 
  -1  16   3       22.39       59.50     46.65 o 
   0  16   3       37.43       39.90      7.76 o 
   1  16   3      748.89      751.39     53.14 o 
   2  16   3        1.02       13.68     10.60 o 
   3  16   3       42.10       39.49     16.81 o 
   4  16   3      207.42      183.77     34.68 o 
  -3  17   3       79.48      427.57    145.69 o 
  -2  17   3     1256.94     1297.96    199.44 o 
  -1  17   3      387.21      466.54     78.66 o 
   0  17   3        0.71       -2.16      4.36 o 
   1  17   3        4.42        2.24      5.47 o 
   2  17   3      417.29      385.60     38.07 o 
   3  17   3       24.92       19.86     16.50 o 
  -3  18   3       20.84       19.24     12.70 o 
  -2  18   3       34.36       18.37     18.51 o 
  -1  18   3       36.74      218.83    200.98 o 
   0  18   3      254.78      209.86     18.48 o 
   1  18   3       28.99       29.12      6.01 o 
   2  18   3       18.77       10.70      6.32 o 
  -2  19   3        1.02       43.02     34.60 o 
  -1  19   3       69.08       44.64     21.96 o 
   0  19   3        0.00       40.47     36.71 o 
   1  19   3        0.78       15.14     19.27 o 
  -6   0   4       24.15       15.29     29.71 o 
  -4   0   4      285.75      307.41     27.26 o 
  -2   0   4       73.19       96.95     12.98 o 
   0   0   4      274.46      203.83     19.70 o 
   2   0   4      969.96      764.92     49.06 o 
   4   0   4       39.78       32.08     20.02 o 
   6   0   4      102.72      103.73     27.14 o 
  -7   1   4      374.64      581.55    126.90 o 
  -6   1   4        6.65       12.28     20.01 o 
  -5   1   4       91.87       93.97      6.94 o 
  -4   1   4      383.71      429.96     20.83 o 
  -3   1   4     6892.78     7139.99    279.70 o 
  -2   1   4     1341.12     1257.86     44.97 o 
  -1   1   4     6324.54     5817.38    213.00 o 
   0   1   4      830.99      675.03     26.69 o 
   1   1   4     1522.82     1233.78     44.15 o 
   2   1   4      276.29      247.68     15.86 o 
   3   1   4     6423.45     5824.89    298.08 o 
   4   1   4      277.40      237.74     33.94 o 
   5   1   4       17.93       18.11     15.37 o 
   6   1   4       35.80       24.95      7.88 o 
  -7   2   4       46.03       57.76     34.44 o 
  -6   2   4        0.19       -0.71     15.69 o 
  -5   2   4     2283.65     2351.26     83.62 o 
  -4   2   4       18.91       24.29      5.42 o 
  -3   2   4     1406.95     1423.83     61.56 o 
  -2   2   4     1257.92     1387.49     48.58 o 
  -1   2   4    13277.74    13900.48    741.71 o 
   0   2   4     1482.75     1274.81     68.09 o 
   1   2   4    17065.79    15839.43   1086.83 o 
   2   2   4      112.92      139.82     11.47 o 
   3   2   4     1136.31     1095.22     70.50 o 
   4   2   4      150.61      139.92     25.10 o 
   5   2   4     1774.36     1755.94    178.63 o 
   6   2   4        2.00        8.57      7.46 o 
  -7   3   4      122.53      252.49     66.99 o 
  -6   3   4       15.32       20.01     20.42 o 
  -5   3   4      131.82      155.81      9.62 o 
  -4   3   4      108.24      106.04      8.71 o 
  -3   3   4     1454.22     1401.36     58.72 o 
  -2   3   4       47.96       60.88      7.11 o 
  -1   3   4      780.35      616.46     19.93 o 
   0   3   4        3.10        2.00      3.44 o 
   1   3   4        7.98        9.84      4.36 o 
   2   3   4      711.48      715.22     40.99 o 
   3   3   4     1419.53     1241.96     71.12 o 
   4   3   4     1530.24     1471.47    125.37 o 
   5   3   4        7.05        2.86     12.10 o 
   6   3   4        1.54      -10.51     10.98 o 
  -6   4   4      427.70      457.68     98.16 o 
  -5   4   4      100.16       90.14     15.32 o 
  -4   4   4      868.84     1063.19     40.98 o 
  -3   4   4      173.76      185.59     14.20 o 
  -2   4   4      204.32      202.92     14.30 o 
  -1   4   4     1109.34     1161.69     37.41 o 
   0   4   4     4317.41     4301.53    269.28 o 
   1   4   4     2568.47     2388.06     89.18 o 
   2   4   4     1885.11     1770.57     71.58 o 
   3   4   4       83.37       85.23     12.90 o 
   4   4   4        8.17        6.59     10.13 o 
   5   4   4       88.54       76.87     24.41 o 
   6   4   4      347.40      411.65     40.27 o 
  -6   5   4        2.83        8.78     19.05 o 
  -5   5   4      454.50      502.99     35.67 o 
  -4   5   4      562.58      619.41     21.05 o 
  -3   5   4     3155.39     3197.16    112.26 o 
  -2   5   4      523.04      496.35     22.76 o 
  -1   5   4     1371.60     1139.87     39.20 o 
   0   5   4        1.58        4.21      3.09 o 
   1   5   4      493.66      414.62     18.75 o 
   2   5   4      923.21      886.31     31.95 o 
   3   5   4     2924.82     2873.75    111.17 o 
   4   5   4      835.69      698.85     34.59 o 
   5   5   4        1.05       -1.14     11.07 o 
   6   5   4       31.72       14.00      7.53 o 
  -6   6   4        2.58       32.09     18.73 o 
  -5   6   4      933.52     1082.96     69.30 o 
  -4   6   4      382.51      417.00     28.20 o 
  -3   6   4      897.93      935.28     41.60 o 
  -2   6   4       23.02       19.06      5.32 o 
  -1   6   4     4745.89     4673.30    164.72 o 
   0   6   4      790.03      773.71     31.22 o 
   1   6   4    13102.52    12458.86    702.23 o 
   2   6   4        1.72       -0.28      3.62 o 
   3   6   4       20.67       28.74      8.92 o 
   4   6   4        3.53        4.71      4.56 o 
   5   6   4      950.18     1011.74    111.10 o 
   6   6   4        0.11       -0.18      6.63 o 
  -6   7   4       80.91       54.69     11.45 o 
  -5   7   4       41.25       27.29     12.07 o 
  -4   7   4      116.13      132.86     14.58 o 
  -3   7   4     2166.30     2520.86     90.67 o 
  -2   7   4     1152.91     1202.56     42.96 o 
  -1   7   4     1832.08     1598.64     61.96 o 
   0   7   4       66.20       58.77      5.85 o 
   1   7   4      270.90      221.96     12.74 o 
   2   7   4     4575.98     4578.30    178.31 o 
   3   7   4      756.26      661.70     33.87 o 
   4   7   4      413.22      463.75     33.44 o 
   5   7   4       61.71       41.44     20.48 o 
   6   7   4        1.91        3.43      7.28 o 
  -6   8   4      115.93      123.13     22.21 o 
  -5   8   4        9.74       -1.87      8.74 o 
  -4   8   4      973.34     1078.87     62.60 o 
  -3   8   4      210.13      229.11     15.69 o 
  -2   8   4       91.06       99.08      8.39 o 
  -1   8   4      320.53      323.56     13.79 o 
   0   8   4      822.07      843.50     34.62 o 
   1   8   4       96.98       76.32      9.52 o 
   2   8   4      937.87      953.68     40.43 o 
   3   8   4       38.33       32.89      6.29 o 
   4   8   4       97.36       62.41      9.59 o 
   5   8   4       67.71       81.17     16.06 o 
   6   8   4      240.28      239.74     42.40 o 
  -6   9   4       44.02       23.37     13.52 o 
  -5   9   4      434.71      510.16     43.65 o 
  -4   9   4       35.65       20.87      8.21 o 
  -3   9   4     3360.41     3662.58    143.77 o 
  -2   9   4      811.73     1007.11     36.38 o 
  -1   9   4     3360.77     3488.10    129.29 o 
   0   9   4      248.89      297.86     33.25 o 
   1   9   4      308.74      248.32     31.46 o 
   2   9   4      498.97      508.89     22.88 o 
   3   9   4     2037.15     2047.45     84.52 o 
   4   9   4      163.21      203.42     18.77 o 
   5   9   4       10.81        7.09     10.77 o 
  -6  10   4        1.62       43.39     52.21 o 
  -5  10   4      918.99      963.58     83.19 o 
  -4  10   4      162.46      142.64     15.51 o 
  -3  10   4      654.74      740.33     28.17 o 
  -2  10   4      144.77      165.99     13.37 o 
  -1  10   4     1765.07     1687.33     53.76 o 
   0  10   4       80.99       72.12      7.20 o 
   1  10   4     6470.92     6231.36    272.80 o 
   2  10   4        2.90        1.07      4.88 o 
   3  10   4     1417.00     1398.48     73.26 o 
   4  10   4        6.86        7.51      5.99 o 
   5  10   4      802.15      907.72     94.99 o 
  -5  11   4        7.50       18.67     15.34 o 
  -4  11   4      261.47      274.84     43.15 o 
  -3  11   4     1616.21     1609.86     73.34 o 
  -2  11   4     1193.94     1365.78     39.10 o 
  -1  11   4      305.60      313.47     11.75 o 
   0  11   4       13.62       10.85      5.17 o 
   1  11   4      167.55      172.26     13.48 o 
   2  11   4       31.13       22.74      6.58 o 
   3  11   4      599.64      613.61     34.96 o 
   4  11   4      448.65      469.48     34.85 o 
   5  11   4        6.63      -10.87     12.15 o 
  -5  12   4       78.29      104.17     23.96 o 
  -4  12   4       33.45       15.01      7.20 o 
  -3  12   4        5.59        4.43      3.58 o 
  -2  12   4        8.44       12.72     10.26 o 
  -1  12   4       25.33       21.55      4.97 o 
   0  12   4      433.14      514.16     25.19 o 
   1  12   4      165.91      147.63     13.27 o 
   2  12   4      377.01      376.56     21.27 o 
   3  12   4        3.89        3.20      5.81 o 
   4  12   4       50.34       46.16     13.01 o 
   5  12   4      166.98      152.83     36.21 o 
  -5  13   4        0.49      -60.35     40.23 o 
  -4  13   4      123.20      140.68      9.03 o 
  -3  13   4      808.57      851.52     73.00 o 
  -2  13   4       63.34       56.74     13.04 o 
  -1  13   4     1823.58     1880.79    116.63 o 
   0  13   4      362.96      388.94     27.48 o 
   1  13   4       80.53       64.88     10.16 o 
   2  13   4       41.68       30.47      8.83 o 
   3  13   4      580.00      688.72     38.87 o 
   4  13   4       33.99       25.59      9.75 o 
   5  13   4        4.40        0.88      5.86 o 
  -5  14   4      304.67      315.48     74.57 o 
  -4  14   4       54.93       70.11     15.45 o 
  -3  14   4       90.07       98.14     29.95 o 
  -2  14   4      179.82      170.67     22.04 o 
  -1  14   4     1190.11     1199.97     73.08 o 
   0  14   4        9.02        7.20      3.45 o 
   1  14   4      698.23      748.55     29.26 o 
   2  14   4        1.59       -0.06      3.53 o 
   3  14   4        0.83        7.63      6.12 o 
   4  14   4       38.73       33.87      9.46 o 
  -4  15   4       51.15       57.92     11.28 o 
  -3  15   4       33.59        6.13      7.83 o 
  -2  15   4       74.91       84.32     14.53 o 
  -1  15   4        6.96        5.30      6.20 o 
   0  15   4        9.23        9.12      3.58 o 
   1  15   4       32.70       31.89      5.03 o 
   2  15   4      124.14      103.63      8.77 o 
   3  15   4      289.55      256.95     19.04 o 
   4  15   4      166.21      173.17     35.44 o 
  -4  16   4       42.61       48.81     16.41 o 
  -3  16   4       92.35      127.36     31.24 o 
  -2  16   4        5.69        8.45      5.70 o 
  -1  16   4      177.77      184.95     19.59 o 
   0  16   4      131.47      140.26      7.90 o 
   1  16   4      460.45      457.80     18.28 o 
   2  16   4      106.46       87.18     12.18 o 
   3  16   4       87.02       53.71     25.20 o 
  -3  17   4      655.81      662.49     75.35 o 
  -2  17   4       29.66      115.31     89.14 o 
  -1  17   4      212.67      228.92     38.08 o 
   0  17   4        1.30        3.83      4.67 o 
   1  17   4       94.91       93.73      8.07 o 
   2  17   4        2.99        0.23      7.14 o 
   3  17   4      696.72      811.59     68.07 o 
  -2  18   4       58.03       25.50     19.77 o 
  -1  18   4      512.84      418.21    132.73 o 
   0  18   4       36.98       33.75     10.80 o 
   1  18   4      820.31      835.49     47.42 o 
   2  18   4       14.30        9.28      6.27 o 
  -1  19   4       10.66       11.52     10.19 o 
   0  19   4       28.96       25.13     24.11 o 
   1  19   4       29.48       25.36     24.73 o 
  -5   0   5     1497.91     1586.59     93.03 o 
  -3   0   5     1177.66     1229.32     72.46 o 
  -1   0   5       82.74       44.75      8.74 o 
   1   0   5     1750.23     1516.96     85.71 o 
   3   0   5       68.32       71.29     17.26 o 
   5   0   5      246.36      195.92     83.97 o 
  -6   1   5      227.79      247.78     59.03 o 
  -5   1   5       79.33       95.55      8.90 o 
  -4   1   5       30.60       32.11      6.41 o 
  -3   1   5     1297.34     1376.36     44.03 o 
  -2   1   5     5116.11     5133.49    224.36 o 
  -1   1   5      258.90      258.57     15.55 o 
   0   1   5      183.92      212.19     14.07 o 
   1   1   5     1254.31     1180.36     48.89 o 
   2   1   5     1999.41     1901.10    115.40 o 
   3   1   5     1773.68     1661.38     90.10 o 
   4   1   5      802.69      732.72     77.95 o 
   5   1   5      214.99      175.83     40.03 o 
   6   1   5       65.30       65.81     31.43 o 
  -6   2   5      443.92      543.91     93.42 o 
  -5   2   5        6.38       10.84      5.00 o 
  -4   2   5     2180.43     2184.23     85.32 o 
  -3   2   5       68.01       51.79      7.88 o 
  -2   2   5       26.68       25.35      5.75 o 
  -1   2   5       97.43       89.62      8.17 o 
   0   2   5    14077.06    12418.18    647.43 o 
   1   2   5     1029.20      973.36     42.25 o 
   2   2   5     5669.79     5154.18    239.97 o 
   3   2   5      146.19      141.19     17.48 o 
   4   2   5     2221.31     2132.51    213.43 o 
   5   2   5        1.16        8.40     14.44 o 
   6   2   5      552.14      501.35     95.56 o 
  -6   3   5      260.90      186.60     91.00 o 
  -5   3   5        0.56       -0.32      3.87 o 
  -4   3   5        5.54        1.91      4.68 o 
  -3   3   5     1688.75     1802.61     75.68 o 
  -2   3   5     9273.78     9478.14    430.80 o 
  -1   3   5     1511.41     1376.81     58.80 o 
   0   3   5     1191.24     1012.31     72.87 o 
   1   3   5      288.27      290.94     18.93 o 
   2   3   5     1192.63     1072.32     51.99 o 
   3   3   5      594.95      537.75     40.52 o 
   4   3   5     1512.14     1460.72    135.33 o 
   5   3   5       74.07       50.43     22.19 o 
   6   3   5       15.35       30.98     21.97 o 
  -6   4   5       28.34      -31.74     44.03 o 
  -5   4   5      705.08      774.23     32.78 o 
  -4   4   5        0.44        0.55      3.67 o 
  -3   4   5        7.49        6.50      5.12 o 
  -2   4   5       69.83       65.90      7.41 o 
  -1   4   5     2006.82     1823.09     89.47 o 
   0   4   5       81.84       62.25      5.75 o 
   1   4   5      260.00      242.10     15.45 o 
   2   4   5        0.15       -4.20      5.53 o 
   3   4   5       55.82       56.07     12.23 o 
   4   4   5       35.51       29.33     15.63 o 
   5   4   5      197.33      211.65     43.33 o 
   6   4   5       33.59        9.29     15.17 o 
  -6   5   5      333.08      371.30     76.00 o 
  -5   5   5      357.13      408.70     19.44 o 
  -4   5   5      160.55      191.03     17.79 o 
  -3   5   5      750.29      792.53     39.81 o 
  -2   5   5     6659.34     6826.62    280.93 o 
  -1   5   5      638.86      645.39     42.00 o 
   0   5   5     1468.39     1453.79     55.19 o 
   1   5   5      596.73      581.75     25.76 o 
   2   5   5     1702.98     1309.68     84.13 o 
   3   5   5      460.60      504.47     39.27 o 
   4   5   5     1793.24     1789.69     87.31 o 
   5   5   5        7.01        4.56      6.03 o 
   6   5   5       18.92       14.62     16.10 o 
  -6   6   5      116.10       96.23     34.23 o 
  -5   6   5        1.58        5.46      4.49 o 
  -4   6   5     2901.06     3262.42    157.33 o 
  -3   6   5       34.57       24.72      7.69 o 
  -2   6   5      110.09      101.45     12.46 o 
  -1   6   5     2147.82     2415.03     98.39 o 
   0   6   5     7228.64     7011.53    296.42 o 
   1   6   5        0.86        0.48      3.77 o 
   2   6   5     4931.67     4465.41    183.29 o 
   3   6   5      123.47      121.26     12.97 o 
   4   6   5      986.59     1071.96     93.37 o 
   5   6   5        1.04        2.79      5.38 o 
   6   6   5      691.37      825.61     68.99 o 
  -6   7   5      171.92      121.64     48.44 o 
  -5   7   5      190.11      184.36     17.59 o 
  -4   7   5       14.63        9.68      6.34 o 
  -3   7   5     1094.51     1094.36     49.22 o 
  -2   7   5      994.54     1014.82     41.47 o 
  -1   7   5      141.91      138.21     13.28 o 
   0   7   5      339.43      444.35     57.44 o 
   1   7   5      596.29      562.54     53.52 o 
   2   7   5      416.00      391.09     21.78 o 
   3   7   5      250.12      277.71     19.45 o 
   4   7   5      333.38      461.92     51.38 o 
   5   7   5      236.01      220.14     21.69 o 
   6   7   5       12.73        8.18     14.00 o 
  -6   8   5        4.43       -4.34     20.35 o 
  -5   8   5      184.98      216.92     13.56 o 
  -4   8   5      365.58      377.88     28.55 o 
  -3   8   5        7.66       13.34      5.56 o 
  -2   8   5      112.21      112.58     10.47 o 
  -1   8   5      949.64      956.19     43.62 o 
   0   8   5       21.00       13.31      5.44 o 
   1   8   5     1448.91     1388.02    126.87 o 
   2   8   5      484.07      454.27     25.67 o 
   3   8   5       55.36       44.51      9.57 o 
   4   8   5      120.56      119.06     16.04 o 
   5   8   5      180.51      164.80     13.72 o 
  -6   9   5      198.40      162.20    114.21 o 
  -5   9   5        0.15        0.17      3.68 o 
  -4   9   5       16.99        9.05      5.16 o 
  -3   9   5      343.93      361.93     26.11 o 
  -2   9   5     2303.93     2303.94     88.45 o 
  -1   9   5       31.78       27.29      5.43 o 
   0   9   5     1572.22     1545.56     72.98 o 
   1   9   5      195.56      215.74     21.51 o 
   2   9   5      796.02      788.89     45.21 o 
   3   9   5      111.36      113.73     13.94 o 
   4   9   5      637.75      773.35     54.32 o 
   5   9   5       51.43       34.54      8.55 o 
  -5  10   5      167.05      162.21     17.52 o 
  -4  10   5      557.95      610.27     41.93 o 
  -3  10   5      202.32      176.31     14.86 o 
  -2  10   5        4.33        3.01      4.10 o 
  -1  10   5       60.47       48.65      6.39 o 
   0  10   5     4103.51     3826.73    263.09 o 
   1  10   5       51.72       52.49      9.15 o 
   2  10   5     2173.21     2150.81     98.62 o 
   3  10   5      202.12      198.43     16.64 o 
   4  10   5       63.90       72.27     12.29 o 
   5  10   5       35.95       37.30     13.26 o 
  -5  11   5       21.01       15.61      8.10 o 
  -4  11   5       22.95       14.94     11.63 o 
  -3  11   5      544.06      754.97    109.53 o 
  -2  11   5      395.65      456.61     35.74 o 
  -1  11   5      239.12      272.05     14.19 o 
   0  11   5      146.28      153.62     11.25 o 
   1  11   5      573.95      587.28     43.58 o 
   2  11   5      343.60      316.37     22.19 o 
   3  11   5     1169.14     1209.62     57.93 o 
   4  11   5      294.04      288.73     27.56 o 
   5  11   5       12.04       32.02     13.43 o 
  -5  12   5      224.76      279.64     65.02 o 
  -4  12   5      103.70       80.77     21.42 o 
  -3  12   5       98.97       89.57      7.38 o 
  -2  12   5       34.49       29.56      5.07 o 
  -1  12   5      636.71      661.69     25.98 o 
   0  12   5      913.85     1016.74     47.82 o 
   1  12   5      110.28      130.43     17.57 o 
   2  12   5      120.35      115.16     14.48 o 
   3  12   5       35.75       21.34      6.77 o 
   4  12   5       38.88       39.74      9.76 o 
   5  12   5       24.18       27.58     17.53 o 
  -5  13   5       52.72       45.99    103.66 o 
  -4  13   5        6.07        1.20      4.25 o 
  -3  13   5       30.84       36.34     15.77 o 
  -2  13   5     2295.16     2611.92    103.50 o 
  -1  13   5       20.20       16.58      6.19 o 
   0  13   5      129.78      130.38     11.98 o 
   1  13   5       25.46       14.85      8.30 o 
   2  13   5      627.19      691.73     41.47 o 
   3  13   5       69.78       64.12     10.78 o 
   4  13   5      355.92      383.98     32.31 o 
  -4  14   5      366.26      354.54     50.28 o 
  -3  14   5       36.91       15.61     12.15 o 
  -2  14   5       13.17       12.20     12.12 o 
  -1  14   5      182.32      205.83     27.46 o 
   0  14   5     2238.58     2535.07    114.68 o 
   1  14   5       89.02      107.87     11.58 o 
   2  14   5     1009.19     1162.58     69.02 o 
   3  14   5       16.25       23.44      7.57 o 
   4  14   5      660.40      696.00     54.30 o 
  -4  15   5       43.66       24.39     10.04 o 
  -3  15   5      228.92      226.78     25.14 o 
  -2  15   5      806.55      878.83     72.50 o 
  -1  15   5      142.24      123.79     35.89 o 
   0  15   5      282.96      328.14     30.92 o 
   1  15   5       98.82       93.78     10.86 o 
   2  15   5       89.83       78.29      8.56 o 
   3  15   5       20.68       20.76      7.69 o 
  -3  16   5        0.92       -4.33      7.28 o 
  -2  16   5       11.34       -6.73      8.10 o 
  -1  16   5      111.80      101.74     18.45 o 
   0  16   5      303.54      337.30     34.23 o 
   1  16   5      146.61      159.22     11.22 o 
   2  16   5      202.18      227.63     15.24 o 
   3  16   5        2.78       11.38     13.61 o 
  -3  17   5       43.22       23.00     11.63 o 
  -2  17   5      551.72      547.82     86.28 o 
  -1  17   5      113.62       70.78     19.53 o 
   0  17   5       63.15       50.60      7.09 o 
   1  17   5        0.29        0.47      3.45 o 
   2  17   5      263.68      314.22     33.53 o 
  -2  18   5        0.14      -11.37     12.73 o 
  -1  18   5      201.93      140.06     29.74 o 
   0  18   5      146.74      117.28     19.96 o 
   1  18   5       46.95       49.23     11.91 o 
   0  19   5       18.65       27.78     27.34 o 
  -6   0   6      161.06      202.79     20.58 o 
  -4   0   6     1908.05     2140.63    124.90 o 
  -2   0   6     1131.55     1214.32     83.65 o 
   0   0   6     5381.56     4476.01    257.06 o 
   2   0   6       75.49       74.15     16.51 o 
   4   0   6      475.77      496.38     70.51 o 
   6   0   6      207.56      218.31     82.67 o 
  -6   1   6      160.91      184.85     13.83 o 
  -5   1   6       75.16       82.47     11.15 o 
  -4   1   6      879.19      968.26     48.05 o 
  -3   1   6       39.67       44.16      9.12 o 
  -2   1   6     2251.38     2194.68    101.72 o 
  -1   1   6     6738.89     6349.27    284.24 o 
   0   1   6      286.82      274.28     16.75 o 
   1   1   6        7.06        2.13      5.26 o 
   2   1   6     1238.22     1126.78     62.45 o 
   3   1   6     1347.81     1312.26     95.62 o 
   4   1   6      146.63      139.37     26.72 o 
   5   1   6      259.04      263.72     54.63 o 
   6   1   6       10.11        0.06     16.59 o 
  -6   2   6        6.23        4.32      5.10 o 
  -5   2   6      700.26      803.23     40.56 o 
  -4   2   6      125.30      120.92     13.84 o 
  -3   2   6     2019.30     2025.12     98.93 o 
  -2   2   6      177.09      156.48     21.23 o 
  -1   2   6      884.98      816.95     41.61 o 
   0   2   6      957.67     1011.23     51.52 o 
   1   2   6     6859.69     6193.11    302.41 o 
   2   2   6      122.71      134.19     15.85 o 
   3   2   6     1209.17     1246.15    142.01 o 
   4   2   6      109.87      113.87     24.32 o 
   5   2   6     1300.85     1373.52    177.80 o 
   6   2   6        3.30       -5.55     18.96 o 
  -6   3   6        7.27        5.12      6.52 o 
  -5   3   6      235.86      244.10     19.30 o 
  -4   3   6     1051.04     1161.07     55.71 o 
  -3   3   6       81.43       92.93     14.39 o 
  -2   3   6     2908.88     2921.87    128.02 o 
  -1   3   6     1969.33     1769.61    153.79 o 
   0   3   6      364.91      377.61     35.86 o 
   1   3   6       86.84       74.01     10.42 o 
   2   3   6     2319.94     2167.55    180.52 o 
   3   3   6     1646.46     1566.36     97.41 o 
   4   3   6      360.03      381.11     48.08 o 
   5   3   6      130.86      122.14     38.52 o 
   6   3   6        4.86       22.45     25.19 o 
  -6   4   6      354.89      425.64     60.63 o 
  -5   4   6       26.21       28.28      7.23 o 
  -4   4   6      638.21      755.39     47.15 o 
  -3   4   6        2.60        3.01      5.50 o 
  -2   4   6      140.10      124.62     12.51 o 
  -1   4   6       12.68       16.80      5.50 o 
   0   4   6     2221.95     1985.24    151.43 o 
   1   4   6      130.80      157.80     14.83 o 
   2   4   6      148.59      141.94     16.11 o 
   3   4   6       22.06       21.31     10.06 o 
   4   4   6      225.03      217.36     35.81 o 
   5   4   6       46.87       47.76     26.28 o 
   6   4   6      213.01      174.58     66.34 o 
  -6   5   6        7.37        0.75      8.80 o 
  -5   5   6       67.04       85.14     11.39 o 
  -4   5   6      213.62      210.82     33.58 o 
  -3   5   6      866.99      900.01     45.85 o 
  -2   5   6      682.75      739.51     36.74 o 
  -1   5   6     3063.48     2832.04    120.09 o 
   0   5   6      150.07      164.26     12.99 o 
   1   5   6        3.30        4.01      4.04 o 
   2   5   6      381.44      408.44     49.66 o 
   3   5   6      807.39      838.70     57.98 o 
   4   5   6      285.13      280.49     40.54 o 
   5   5   6       42.88       57.07     11.05 o 
   6   5   6        0.00       -2.93     19.82 o 
  -6   6   6       27.45       18.25     10.40 o 
  -5   6   6      444.27      447.30     25.09 o 
  -4   6   6      221.22      237.34     34.46 o 
  -3   6   6      711.18      715.96     38.44 o 
  -2   6   6       11.86       10.86      6.26 o 
  -1   6   6      711.56      684.43     35.85 o 
   0   6   6      329.91      370.23     19.67 o 
   1   6   6     8055.89     7414.06    373.22 o 
   2   6   6       51.17       53.38      9.66 o 
   3   6   6      664.79      670.82     41.71 o 
   4   6   6        3.25        3.02      6.28 o 
   5   6   6      670.88      789.66     56.67 o 
  -6   7   6      112.71       85.26     41.83 o 
  -5   7   6       44.83       45.97      7.93 o 
  -4   7   6      807.35     1041.53     65.11 o 
  -3   7   6      369.73      466.65     37.12 o 
  -2   7   6     1617.86     1812.57     97.09 o 
  -1   7   6     2500.80     2519.00    116.67 o 
   0   7   6       22.63       33.97      6.45 o 
   1   7   6       15.34       16.57      5.68 o 
   2   7   6     1838.67     1846.54    156.25 o 
   3   7   6      586.85      591.06     43.95 o 
   4   7   6       72.43       88.66     13.80 o 
   5   7   6      428.62      413.15     29.58 o 
  -6   8   6      305.30      139.20     94.16 o 
  -5   8   6       47.49       40.48      8.98 o 
  -4   8   6      760.15      799.79     62.95 o 
  -3   8   6       96.48       74.58     19.28 o 
  -2   8   6     1004.58     1108.17     69.63 o 
  -1   8   6      254.81      288.37     34.77 o 
   0   8   6     2415.20     2581.94     98.87 o 
   1   8   6      413.53      377.88     24.26 o 
   2   8   6      274.22      283.00     20.28 o 
   3   8   6       52.97       60.56     12.40 o 
   4   8   6      239.54      261.25     25.04 o 
   5   8   6       10.58        0.75      6.80 o 
  -5   9   6      747.23      891.44     69.15 o 
  -4   9   6      608.56      750.36     65.04 o 
  -3   9   6       47.44       32.97     11.81 o 
  -2   9   6      213.22      200.61     15.69 o 
  -1   9   6     2684.46     2947.26    134.48 o 
   0   9   6       91.95       93.40     12.66 o 
   1   9   6       29.12       32.14      7.36 o 
   2   9   6      741.98      764.55     52.75 o 
   3   9   6      917.48      909.65     58.78 o 
   4   9   6       73.05       76.17     13.03 o 
   5   9   6      291.15      257.89     22.29 o 
  -5  10   6      851.06      944.13     80.70 o 
  -4  10   6       74.60       45.44     12.26 o 
  -3  10   6      925.83     1068.60     53.70 o 
  -2  10   6       59.08       54.08      9.04 o 
  -1  10   6       33.72       27.97      9.02 o 
   0  10   6       47.03       27.91      6.98 o 
   1  10   6     4299.65     4478.52    229.79 o 
   2  10   6       85.90      101.47     13.91 o 
   3  10   6      320.07      344.85     26.71 o 
   4  10   6      180.35      181.98     23.18 o 
   5  10   6      425.65      557.02     86.38 o 
  -5  11   6        1.11        9.16      7.69 o 
  -4  11   6      170.00      116.63     23.34 o 
  -3  11   6      162.56      164.09     14.51 o 
  -2  11   6      931.66     1066.55     48.86 o 
  -1  11   6      272.93      263.71     18.39 o 
   0  11   6      280.62      234.08     44.74 o 
   1  11   6      762.09      854.06     50.66 o 
   2  11   6      655.32      732.87     60.32 o 
   3  11   6      160.30      161.99     18.36 o 
   4  11   6       61.98       67.72     14.76 o 
  -5  12   6        6.44        2.96      9.86 o 
  -4  12   6      421.76      433.73     36.40 o 
  -3  12   6      444.19      461.02     29.33 o 
  -2  12   6      110.79      111.82     11.13 o 
  -1  12   6       28.21       22.60      5.80 o 
   0  12   6      673.43      710.44     38.51 o 
   1  12   6      413.49      456.18     36.87 o 
   2  12   6      250.22      270.84     27.47 o 
   3  12   6      309.08      268.34     26.56 o 
   4  12   6       31.82       48.32     13.52 o 
  -4  13   6       95.27       73.39     11.92 o 
  -3  13   6       50.25       37.34      6.18 o 
  -2  13   6       81.39       73.99     11.05 o 
  -1  13   6     1091.99     1137.66     46.11 o 
   0  13   6      207.88      209.23     18.35 o 
   1  13   6        0.66        5.12      6.34 o 
   2  13   6        5.20       -0.27      6.85 o 
   3  13   6      871.86      976.35     65.13 o 
   4  13   6       18.45       34.09     25.39 o 
  -4  14   6      167.46      162.26     38.19 o 
  -3  14   6      261.56      220.83     41.22 o 
  -2  14   6       13.42       10.68      6.02 o 
  -1  14   6      231.92      233.15     43.57 o 
   0  14   6       83.96       92.24     18.25 o 
   1  14   6      442.11      615.58     64.74 o 
   2  14   6        2.17       -9.93      6.62 o 
   3  14   6      161.96      168.48     16.96 o 
  -4  15   6       95.91      113.68     18.89 o 
  -3  15   6        4.12        8.07     16.84 o 
  -2  15   6      428.79      447.54     55.06 o 
  -1  15   6       49.48       42.03      8.34 o 
   0  15   6       60.00       58.73      8.04 o 
   1  15   6      121.68      118.45     13.88 o 
   2  15   6      449.83      646.39     89.74 o 
   3  15   6      147.01      129.07     24.17 o 
  -3  16   6       49.54       36.40     13.78 o 
  -2  16   6        3.69        5.38     15.29 o 
  -1  16   6        5.90      -12.11     14.12 o 
   0  16   6      492.56      583.41     58.30 o 
   1  16   6       69.47       77.33     13.74 o 
   2  16   6        4.86       -3.98      4.39 o 
  -2  17   6        5.30       -6.08     10.86 o 
  -1  17   6      474.52      625.20    165.63 o 
   0  17   6        0.21       -1.86      5.50 o 
   1  17   6        6.66        1.02      4.80 o 
   2  17   6       11.59        4.01     10.55 o 
  -1  18   6       26.16       33.79     11.05 o 
   0  18   6       66.81       50.21     10.30 o 
   1  18   6      403.97      417.40     47.43 o 
  -5   0   7      865.00      911.56     95.45 o 
  -3   0   7      143.08      145.55     24.56 o 
  -1   0   7     3726.73     3472.30    232.63 o 
   1   0   7     3635.15     3562.81    262.46 o 
   3   0   7      175.84      191.98     38.91 o 
   5   0   7      353.35      403.68    170.73 o 
  -6   1   7       96.14       74.39     14.92 o 
  -5   1   7        4.49        3.47      6.70 o 
  -4   1   7       14.54       13.27      6.96 o 
  -3   1   7     1536.53     1575.13     81.25 o 
  -2   1   7      680.00      700.68     46.85 o 
  -1   1   7     1033.93      991.27     69.05 o 
   0   1   7      287.21      224.84     17.85 o 
   1   1   7      130.65      124.69     16.00 o 
   2   1   7       31.15       25.23      9.66 o 
   3   1   7     1283.63     1267.16    144.50 o 
   4   1   7      352.27      357.67     47.69 o 
   5   1   7       15.67       18.55     22.44 o 
  -6   2   7       11.61       10.04      5.98 o 
  -5   2   7        9.64        7.29      6.21 o 
  -4   2   7      279.35      311.63     36.78 o 
  -3   2   7       23.30       19.54      7.83 o 
  -2   2   7      164.06      145.04     20.21 o 
  -1   2   7        3.43        0.57      5.07 o 
   0   2   7     2312.68     2108.59     94.53 o 
   1   2   7     1219.42     1297.23     71.14 o 
   2   2   7     3384.13     3147.84    237.85 o 
   3   2   7        1.74        1.86      8.74 o 
   4   2   7       29.16       25.04     14.55 o 
   5   2   7        2.53        1.05     18.15 o 
  -6   3   7       18.24       13.21      5.81 o 
  -5   3   7      191.92      172.54     19.64 o 
  -4   3   7        6.03        1.02      4.13 o 
  -3   3   7     4165.52     4654.41    254.96 o 
  -2   3   7      335.60      362.85     26.03 o 
  -1   3   7     1443.76     1248.30    114.33 o 
   0   3   7     1238.28     1179.11     96.91 o 
   1   3   7      171.39      161.15     18.85 o 
   2   3   7       81.40       72.36     13.55 o 
   3   3   7     1740.48     1779.00    214.76 o 
   4   3   7      364.17      365.09     63.97 o 
   5   3   7        2.62      -10.70     22.02 o 
  -6   4   7        6.98        5.55      9.92 o 
  -5   4   7      981.34     1135.17     60.83 o 
  -4   4   7        8.75        3.27      7.43 o 
  -3   4   7      953.91      991.05     58.26 o 
  -2   4   7      138.44      125.15     18.19 o 
  -1   4   7     4764.82     4639.65    393.92 o 
   0   4   7      279.01      307.25     32.23 o 
   1   4   7     3194.25     3352.73    179.99 o 
   2   4   7       21.17       14.64      8.23 o 
   3   4   7      580.22      556.52     58.27 o 
   4   4   7       34.89       36.34     17.24 o 
   5   4   7      367.16      482.74    105.47 o 
  -6   5   7      112.98       87.19     17.78 o 
  -5   5   7       25.72       18.19      7.78 o 
  -4   5   7      373.40      425.84     41.42 o 
  -3   5   7     1367.87     1396.34     81.63 o 
  -2   5   7       18.10       16.29      6.38 o 
  -1   5   7      318.50      272.93     24.31 o 
   0   5   7     1244.06     1282.33     55.04 o 
   1   5   7      457.30      504.25     36.63 o 
   2   5   7      678.84      675.77     56.80 o 
   3   5   7      692.68      729.37     73.71 o 
   4   5   7      778.90      817.80     89.76 o 
   5   5   7        1.80       -0.21      6.49 o 
  -6   6   7        6.35        5.65      7.61 o 
  -5   6   7       40.57       30.55      6.55 o 
  -4   6   7     2631.39     3074.78    167.45 o 
  -3   6   7        0.67        2.76      6.01 o 
  -2   6   7      466.48      446.91     28.14 o 
  -1   6   7      123.67      112.77     13.76 o 
   0   6   7      750.38      769.01     40.02 o 
   1   6   7      405.48      370.38     26.87 o 
   2   6   7     2951.06     2975.40    238.94 o 
   3   6   7        0.92       -3.04      6.34 o 
   4   6   7       21.97       33.36      9.83 o 
   5   6   7      138.78      124.89     19.33 o 
  -6   7   7        2.95        4.58      7.12 o 
  -5   7   7        1.12        3.63      5.21 o 
  -4   7   7       34.75       35.83     10.88 o 
  -3   7   7     1022.23     1058.95     65.22 o 
  -2   7   7      388.84      469.80     28.80 o 
  -1   7   7     1689.46     1794.16     98.51 o 
   0   7   7      436.51      426.19     27.98 o 
   1   7   7      904.42      941.42     68.06 o 
   2   7   7     1631.22     1628.32    142.72 o 
   3   7   7     1304.13     1382.62    112.99 o 
   4   7   7      512.17      578.63     48.61 o 
   5   7   7       21.62       19.31      8.98 o 
  -5   8   7      388.58      463.45     39.11 o 
  -4   8   7        3.85        1.55      9.15 o 
  -3   8   7      503.99      608.49     51.65 o 
  -2   8   7       68.97       54.94     12.28 o 
  -1   8   7      594.58      646.51     65.66 o 
   0   8   7        7.91       11.66      6.53 o 
   1   8   7      905.69      952.77     52.79 o 
   2   8   7      182.46      197.50     21.44 o 
   3   8   7       33.76       32.27     10.08 o 
   4   8   7       12.77        8.15      8.53 o 
   5   8   7      344.48      328.31     31.35 o 
  -5   9   7       10.25        7.44      8.39 o 
  -4   9   7       27.43       21.54     10.98 o 
  -3   9   7      702.41      755.20     63.02 o 
  -2   9   7      400.40      421.95     30.93 o 
  -1   9   7      277.61      278.66     28.55 o 
   0   9   7     1491.87     1577.72     76.93 o 
   1   9   7       14.68       12.36      7.62 o 
   2   9   7      379.88      390.46     31.69 o 
   3   9   7      211.24      207.08     20.28 o 
   4   9   7      511.83      617.46     51.71 o 
   5   9   7       16.28       12.91      9.84 o 
  -5  10   7        3.95        2.53      7.33 o 
  -4  10   7      216.01      283.59     52.28 o 
  -3  10   7      176.90      142.09     18.57 o 
  -2  10   7      111.94       89.74     12.05 o 
  -1  10   7      155.01      135.11     31.29 o 
   0  10   7     1230.11     1432.06     74.53 o 
   1  10   7      253.86      251.61     23.01 o 
   2  10   7      765.25      772.01     48.97 o 
   3  10   7       91.31       75.29     16.28 o 
   4  10   7        1.88        2.43      8.22 o 
  -5  11   7        0.72       63.53     42.86 o 
  -4  11   7        3.18       -6.92      7.35 o 
  -3  11   7     1060.51     1213.43     71.69 o 
  -2  11   7      113.05      115.35     16.67 o 
  -1  11   7      564.99      625.83     35.46 o 
   0  11   7      515.33      558.09     38.98 o 
   1  11   7        1.22       -2.66      6.23 o 
   2  11   7       27.38       28.74     10.16 o 
   3  11   7      862.19     1043.87     93.57 o 
   4  11   7      158.08      164.53     24.37 o 
  -4  12   7      117.51      118.97     16.77 o 
  -3  12   7      122.13      145.06     17.78 o 
  -2  12   7       14.67       24.06      8.14 o 
  -1  12   7     1203.00     1317.58     62.14 o 
   0  12   7      143.43      129.61     18.24 o 
   1  12   7      850.39      937.47     56.91 o 
   2  12   7        1.21        1.53      7.35 o 
   3  12   7      262.77      224.87     34.74 o 
   4  12   7        0.41        5.55      7.29 o 
  -4  13   7        4.13       11.64      7.69 o 
  -3  13   7      414.54      453.26     44.33 o 
  -2  13   7      296.32      346.98     30.28 o 
  -1  13   7       20.13       18.79      7.61 o 
   0  13   7      210.21      188.62     20.76 o 
   1  13   7       78.63       59.60     14.28 o 
   2  13   7       18.86       24.68      9.15 o 
   3  13   7       69.90       50.78     14.15 o 
  -4  14   7       48.79       72.89     31.32 o 
  -3  14   7       28.39       16.83      5.70 o 
  -2  14   7        6.97        3.37      4.52 o 
  -1  14   7      114.25       98.24     16.44 o 
   0  14   7       68.65       88.82     12.78 o 
   1  14   7       17.07       12.86     10.84 o 
   2  14   7      627.79      686.68     55.87 o 
   3  14   7       21.90       30.85     11.63 o 
  -3  15   7      753.94      669.72    222.59 o 
  -2  15   7      184.60      119.69     79.98 o 
  -1  15   7      370.17      423.74     32.86 o 
   0  15   7        0.24       -0.11      7.46 o 
   1  15   7      140.36      132.32     23.32 o 
   2  15   7       40.78       39.82     11.22 o 
   3  15   7      307.03      369.15     67.34 o 
  -2  16   7      251.43      157.72    113.25 o 
  -1  16   7      360.42      298.51    119.79 o 
   0  16   7       16.56       11.00      6.53 o 
   1  16   7      285.94      338.05     29.93 o 
   2  16   7       13.41       21.44      9.82 o 
  -1  17   7       20.14        8.80     11.89 o 
   0  17   7       46.01       66.93     14.23 o 
   1  17   7        4.00        4.92      6.58 o 
  -6   0   8      412.50      344.70     86.01 o 
  -4   0   8     2773.53     3002.66    208.79 o 
  -2   0   8       52.71       31.41     15.13 o 
   0   0   8     7784.07     7474.04    586.62 o 
   2   0   8     1553.68     1596.17    190.64 o 
   4   0   8     1643.62     1765.82    375.91 o 
  -6   1   8      321.99      285.92     51.73 o 
  -5   1   8        1.12        6.48      7.07 o 
  -4   1   8      159.21      143.83     21.93 o 
  -3   1   8      194.05      189.41     39.45 o 
  -2   1   8     5581.67     5631.15    339.84 o 
  -1   1   8       62.04       58.69     12.51 o 
   0   1   8       48.01       32.24      9.26 o 
   1   1   8        1.85        7.50      8.80 o 
   2   1   8     1226.42     1178.33     87.16 o 
   3   1   8      444.48      411.56     45.31 o 
   4   1   8      589.00      679.72     94.10 o 
   5   1   8      151.77      184.64     72.11 o 
  -6   2   8        3.70        4.24      5.91 o 
  -5   2   8      248.15      190.15     35.18 o 
  -4   2   8      238.73      246.15     32.58 o 
  -3   2   8     1507.05     1676.30    102.19 o 
  -2   2   8      133.95      101.01     21.29 o 
  -1   2   8       24.92       21.31      8.30 o 
   0   2   8       29.02       20.82      8.11 o 
   1   2   8      663.37      691.09     56.60 o 
   2   2   8       19.54       16.15     10.12 o 
   3   2   8      802.56      766.67     74.57 o 
   4   2   8        1.81       14.04     14.93 o 
   5   2   8       33.46       34.80     35.70 o 
  -6   3   8      201.71      274.52     26.81 o 
  -5   3   8        0.36        1.25      6.34 o 
  -4   3   8       53.96       36.54     12.42 o 
  -3   3   8      479.43      567.62     46.66 o 
  -2   3   8     1541.72     1473.49     85.21 o 
  -1   3   8      634.89      655.01     49.14 o 
   0   3   8      409.03      431.87     33.81 o 
   1   3   8        1.19       -1.90      7.09 o 
   2   3   8     2337.18     2314.10    206.03 o 
   3   3   8     1043.18     1066.46    100.40 o 
   4   3   8      763.56      809.68     88.83 o 
   5   3   8       71.72       81.33     39.10 o 
  -6   4   8      123.56      141.71     26.67 o 
  -5   4   8        4.79        0.13      6.05 o 
  -4   4   8      695.00      786.90     69.69 o 
  -3   4   8        1.14       -3.41      7.03 o 
  -2   4   8       27.31       20.91      8.66 o 
  -1   4   8      151.55      164.99     15.00 o 
   0   4   8     3658.28     3899.77    293.70 o 
   1   4   8       41.64       44.21     12.03 o 
   2   4   8      682.32      709.71     74.27 o 
   3   4   8      192.96      178.37     26.53 o 
   4   4   8      485.52      470.08     61.93 o 
   5   4   8       10.59        3.98     24.14 o 
  -6   5   8       66.91       86.17     18.38 o 
  -5   5   8       20.36       17.58      7.25 o 
  -4   5   8        0.87       -2.06      7.55 o 
  -3   5   8      224.94      193.37     34.64 o 
  -2   5   8     1902.05     1806.64    122.45 o 
  -1   5   8      257.16      201.50     18.99 o 
   0   5   8      195.98      226.80     18.39 o 
   1   5   8       83.81       93.35     16.08 o 
   2   5   8        4.38        3.46      7.59 o 
   3   5   8      130.55      119.45     21.85 o 
   4   5   8      313.09      302.78     49.54 o 
   5   5   8      107.57       97.35     16.13 o 
  -5   6   8       32.16       46.99      9.49 o 
  -4   6   8       28.45       24.19     10.12 o 
  -3   6   8       11.51        7.71      7.80 o 
  -2   6   8       16.85        6.38      7.11 o 
  -1   6   8       67.52       55.66     11.09 o 
   0   6   8       57.91       54.06     10.68 o 
   1   6   8     2336.31     2529.43    134.26 o 
   2   6   8       68.53       63.96      9.70 o 
   3   6   8      172.03      179.09     19.87 o 
   4   6   8       18.10       13.24      9.19 o 
   5   6   8       43.73       57.25     14.69 o 
  -5   7   8        4.03        3.80      5.30 o 
  -4   7   8       55.82       45.69     12.09 o 
  -3   7   8      146.29      123.02     19.54 o 
  -2   7   8     2917.45     3055.66    170.69 o 
  -1   7   8      131.92      155.07     17.44 o 
   0   7   8      241.00      232.43     21.85 o 
   1   7   8      174.96      190.02     21.47 o 
   2   7   8       48.49       39.53      9.29 o 
   3   7   8       12.24       11.58      9.03 o 
   4   7   8      562.85      612.63     99.16 o 
   5   7   8       54.37       43.22     13.68 o 
  -5   8   8       48.65       40.58     11.73 o 
  -4   8   8      412.41      512.86     60.59 o 
  -3   8   8      131.03      112.77     16.38 o 
  -2   8   8       19.30       22.22      8.76 o 
  -1   8   8       22.27       28.60      9.54 o 
   0   8   8     3646.06     3990.92    207.53 o 
   1   8   8       77.31       73.14     13.24 o 
   2   8   8      482.92      490.17     56.20 o 
   3   8   8       68.20       64.04     13.88 o 
   4   8   8      362.40      462.56     55.13 o 
  -5   9   8        4.70        6.89      9.24 o 
  -4   9   8       39.74       27.35     10.82 o 
  -3   9   8      144.54      103.86     18.04 o 
  -2   9   8      467.50      628.82     58.00 o 
  -1   9   8       44.40       52.62     11.09 o 
   0   9   8        0.92       -1.47      6.53 o 
   1   9   8        3.81       10.18      7.95 o 
   2   9   8      207.31      218.37     22.62 o 
   3   9   8      185.84      208.83     26.68 o 
   4   9   8      101.75       81.23     14.53 o 
  -5  10   8       73.09       65.51     26.94 o 
  -4  10   8       12.57        4.14      8.35 o 
  -3  10   8      110.02       91.85     14.57 o 
  -2  10   8      139.00      121.19     21.86 o 
  -1  10   8       36.28       33.11     11.58 o 
   0  10   8      171.65      169.42     18.19 o 
   1  10   8      251.70      303.83     26.70 o 
   2  10   8      122.50      114.22     17.12 o 
   3  10   8      325.34      320.97     58.73 o 
   4  10   8      110.86       97.27     15.64 o 
  -4  11   8       18.20       19.56      8.63 o 
  -3  11   8        2.67        5.67      6.13 o 
  -2  11   8     2328.92     2641.29    160.73 o 
  -1  11   8      155.21      146.20     41.76 o 
   0  11   8      357.78      423.75     35.23 o 
   1  11   8       16.76       20.16      9.24 o 
   2  11   8      431.58      542.20     41.39 o 
   3  11   8       94.59       88.79     16.39 o 
   4  11   8      307.87      431.65     65.35 o 
  -4  12   8      376.03      411.39     32.39 o 
  -3  12   8       11.86       12.92     10.51 o 
  -2  12   8        1.12       -2.15      5.98 o 
  -1  12   8       13.76       17.79      8.64 o 
   0  12   8      964.14     1169.82     85.04 o 
   1  12   8      163.37      159.20     20.12 o 
   2  12   8      381.74      432.32     41.74 o 
   3  12   8        5.64       -0.86      9.21 o 
  -4  13   8       54.04       55.76     26.24 o 
  -3  13   8        5.99        7.52      6.92 o 
  -2  13   8      214.52      222.29     32.52 o 
  -1  13   8       71.58       70.90     12.44 o 
   0  13   8        0.95        7.82      8.44 o 
   1  13   8       15.25       17.83      8.84 o 
   2  13   8      113.80       98.24     18.56 o 
   3  13   8      196.89      233.74     43.83 o 
  -3  14   8      204.95      218.80     50.64 o 
  -2  14   8        3.42       -0.59      5.59 o 
  -1  14   8        4.75        9.02      6.55 o 
   0  14   8      200.80      193.77     20.77 o 
   1  14   8      163.59      161.31     26.02 o 
   2  14   8       51.52       48.88     11.82 o 
  -2  15   8      602.25      663.23     90.57 o 
  -1  15   8       30.62       28.82      9.60 o 
   0  15   8       43.09       54.79     13.38 o 
   1  15   8       66.51       58.84     16.10 o 
   2  15   8      307.62      369.14     35.44 o 
  -2  16   8        0.00       -6.17     16.24 o 
  -1  16   8        1.85        4.57     11.95 o 
   0  16   8      597.09      695.48     57.92 o 
   1  16   8       33.87       38.56     15.52 o 
  -5   0   9      293.17      287.47     81.64 o 
  -3   0   9      394.80      275.88    139.30 o 
  -1   0   9      121.81       98.16     25.18 o 
   1   0   9     3477.05     3678.24    342.90 o 
   3   0   9        4.34       -2.90     14.74 o 
   5   0   9      467.82      457.29    155.01 o 
  -5   1   9       59.41       63.68     14.34 o 
  -4   1   9       59.46       51.66     11.74 o 
  -3   1   9       27.73       28.84     10.97 o 
  -2   1   9     1322.83     1431.26    110.50 o 
  -1   1   9     1169.10     1054.81     79.33 o 
   0   1   9      147.12      171.08     21.34 o 
   1   1   9       34.50       42.06     13.22 o 
   2   1   9        8.47        6.60     10.21 o 
   3   1   9      817.24      843.90     88.62 o 
   4   1   9      329.90      300.55     47.18 o 
   5   1   9      156.88      131.59     61.07 o 
  -5   2   9        7.42       -0.05      7.05 o 
  -4   2   9      122.31      133.18     18.41 o 
  -3   2   9      217.24      193.07     31.50 o 
  -2   2   9       55.95       33.85      8.43 o 
  -1   2   9       40.30       34.86     11.31 o 
   0   2   9      260.67      270.44     35.68 o 
   1   2   9        9.60       10.56      9.27 o 
   2   2   9      585.47      586.17     58.32 o 
   3   2   9      485.69      455.34     53.25 o 
   4   2   9        3.83       10.30     14.97 o 
   5   2   9       18.84       39.55     35.74 o 
  -5   3   9      196.06      179.81     46.26 o 
  -4   3   9       52.12       29.36     12.22 o 
  -3   3   9     1809.33     1998.57    123.33 o 
  -2   3   9       12.17       12.26      8.55 o 
  -1   3   9     3742.79     3466.21    319.02 o 
   0   3   9       10.78        8.37      8.28 o 
   1   3   9       20.83       25.08     11.43 o 
   2   3   9      124.71      121.52     21.99 o 
   3   3   9      256.41      238.04     34.59 o 
   4   3   9        6.99        9.13     13.23 o 
   5   3   9      106.30      118.22     52.43 o 
  -5   4   9      624.53      711.99     54.26 o 
  -4   4   9       72.79       46.99     13.93 o 
  -3   4   9      846.74      943.04     70.69 o 
  -2   4   9      181.28      132.45     16.11 o 
  -1   4   9      301.22      356.71     49.08 o 
   0   4   9       28.70       21.13     10.14 o 
   1   4   9     4459.66     4865.24    324.33 o 
   2   4   9       65.98       61.93     16.34 o 
   3   4   9      113.71       95.45     21.59 o 
   4   4   9       58.43       49.94     22.23 o 
  -5   5   9      228.34      187.08     35.39 o 
  -4   5   9      219.03      183.22     39.16 o 
  -3   5   9       84.45       86.37     15.88 o 
  -2   5   9      163.90      130.58     15.31 o 
  -1   5   9     1962.34     2060.56    162.94 o 
   0   5   9        3.67        5.65      6.65 o 
   1   5   9       74.74       89.48     18.83 o 
   2   5   9      445.77      479.67     80.02 o 
   3   5   9      390.13      324.91     40.25 o 
   4   5   9       96.86      102.66     26.03 o 
  -5   6   9        0.05       -4.00      6.59 o 
  -4   6   9      500.57      607.55     72.01 o 
  -3   6   9       75.09       61.65     13.71 o 
  -2   6   9      118.93       98.23     14.15 o 
  -1   6   9        0.46       -7.13      8.11 o 
   0   6   9      463.55      524.37     41.57 o 
   1   6   9      156.59      144.09     16.82 o 
   2   6   9       32.72       24.14      7.96 o 
   3   6   9        0.34        4.76      6.70 o 
   4   6   9       14.68       14.55     10.39 o 
  -5   7   9      313.45      382.80     41.22 o 
  -4   7   9      109.88       96.31     17.45 o 
  -3   7   9       99.87       92.39     17.09 o 
  -2   7   9       26.97       40.83     11.57 o 
  -1   7   9     3056.35     3323.56    297.63 o 
   0   7   9       57.38       68.32     13.99 o 
   1   7   9        6.12       -0.37      7.66 o 
   2   7   9      408.44      379.47     42.85 o 
   3   7   9      768.67      831.32     63.68 o 
   4   7   9      116.81      125.49     24.08 o 
  -5   8   9      357.44      331.28     53.23 o 
  -4   8   9        3.64        0.76      8.99 o 
  -3   8   9      480.75      498.77     68.21 o 
  -2   8   9       14.40       13.98      8.70 o 
  -1   8   9      254.60      290.95     35.05 o 
   0   8   9       16.12       27.71      9.97 o 
   1   8   9     2205.25     2698.17    168.55 o 
   2   8   9       80.91       85.43     15.31 o 
   3   8   9      185.94      192.20     25.49 o 
   4   8   9        0.82        2.73     10.20 o 
  -4   9   9        3.83        7.67      8.79 o 
  -3   9   9      251.31      227.57     30.98 o 
  -2   9   9       79.72       88.41     15.89 o 
  -1   9   9      739.04      824.69     59.32 o 
   0   9   9        5.12        7.73      8.29 o 
   1   9   9       53.07       54.83     13.63 o 
   2   9   9      273.17      261.15     28.63 o 
   3   9   9      126.00      120.76     19.40 o 
   4   9   9       27.85       25.68     12.50 o 
  -4  10   9      102.56       70.59     16.34 o 
  -3  10   9      112.74       88.79     22.06 o 
  -2  10   9        0.88        0.92      9.81 o 
  -1  10   9       17.98       16.07      9.32 o 
   0  10   9      238.56      288.21     31.97 o 
   1  10   9       71.23       78.35     17.20 o 
   2  10   9      186.60      218.55     28.28 o 
   3  10   9       84.73       73.63     22.28 o 
  -4  11   9       51.85       43.99     13.26 o 
  -3  11   9       15.03        3.25     10.63 o 
  -2  11   9       81.80       78.94     19.26 o 
  -1  11   9      831.10     1458.20    184.70 o 
   0  11   9       33.40       41.78     13.34 o 
   1  11   9        0.39        4.03      8.25 o 
   2  11   9       24.94       24.16     11.92 o 
   3  11   9      365.18      432.37     63.14 o 
  -3  12   9      205.58      239.73     30.34 o 
  -2  12   9       10.11        2.54      8.09 o 
  -1  12   9       65.03       54.28     16.99 o 
   0  12   9        1.33        4.72      7.45 o 
   1  12   9     1366.87     1584.82    111.61 o 
   2  12   9       14.28       10.08      9.87 o 
   3  12   9        6.96       13.12      9.10 o 
  -3  13   9       58.45       61.33     13.45 o 
  -2  13   9       84.13       75.59     15.33 o 
  -1  13   9       26.23       27.04     11.61 o 
   0  13   9       18.89       18.30      9.41 o 
   1  13   9      116.60      109.93     18.41 o 
   2  13   9       26.94       22.82     12.20 o 
  -2  14   9        0.19       12.89     10.65 o 
  -1  14   9        2.30        2.25      6.11 o 
   0  14   9       40.44       37.01     11.01 o 
   1  14   9      116.30      148.47     34.41 o 
   2  14   9       54.51       60.69     14.84 o 
  -1  15   9      703.05      785.94     51.46 o 
   0  15   9       67.31       58.03     11.29 o 
   1  15   9       19.19       27.67     14.31 o 
  -4   0  10      581.28      664.87     73.26 o 
  -2   0  10       60.20       38.53     20.08 o 
   0   0  10      914.70      963.79    113.76 o 
   2   0  10     2500.20     2798.24    327.07 o 
   4   0  10       17.52       17.71     31.76 o 
  -5   1  10        4.14        6.86      8.47 o 
  -4   1  10       69.05       57.62     14.06 o 
  -3   1  10      381.09      390.62     67.30 o 
  -2   1  10     1330.28     1467.90    147.58 o 
  -1   1  10      158.48      156.93     25.01 o 
   0   1  10     1080.73     1125.89     96.92 o 
   1   1  10      193.43      183.14     28.57 o 
   2   1  10      174.71      161.85     29.93 o 
   3   1  10      372.96      311.13     46.96 o 
   4   1  10       13.06        5.06     13.29 o 
  -5   2  10      286.93      379.17     39.46 o 
  -4   2  10        2.82        6.46      6.62 o 
  -3   2  10      214.02      159.25     29.07 o 
  -2   2  10       83.80       37.88     11.91 o 
  -1   2  10     1451.83     1494.83    120.00 o 
   0   2  10        4.16        0.97      8.63 o 
   1   2  10      386.64      460.75     50.71 o 
   2   2  10       44.50       36.85     15.54 o 
   3   2  10        5.71        5.88     12.02 o 
   4   2  10      110.47      110.12     29.61 o 
  -5   3  10        3.93       -1.92      7.36 o 
  -4   3  10      185.48      107.92     28.44 o 
  -3   3  10      519.41      551.61     60.18 o 
  -2   3  10        9.99        6.78      7.39 o 
  -1   3  10       62.73       70.61     16.58 o 
   0   3  10     1443.05     1639.99    127.35 o 
   1   3  10        7.33       10.77     10.90 o 
   2   3  10      222.38      190.65     32.15 o 
   3   3  10      236.45      193.67     34.03 o 
   4   3  10      269.00      261.83     49.89 o 
  -5   4  10        1.35       -5.36      7.92 o 
  -4   4  10      626.52      710.47     64.83 o 
  -3   4  10        0.34       -5.23      8.81 o 
  -2   4  10      226.78      145.15     22.42 o 
  -1   4  10       18.67       10.50      7.83 o 
   0   4  10      765.39      892.23     78.00 o 
   1   4  10       17.66       17.87     12.11 o 
   2   4  10     1507.24     1605.69    144.01 o 
   3   4  10      268.25      230.38     36.64 o 
   4   4  10       13.83       -4.69     14.50 o 
  -5   5  10        6.74        5.61      8.20 o 
  -4   5  10        0.13       10.51     10.91 o 
  -3   5  10      190.82      159.61     24.14 o 
  -2   5  10      537.68      645.31     73.31 o 
  -1   5  10      568.81      655.84     52.00 o 
   0   5  10      346.89      323.05     29.87 o 
   1   5  10       72.02       40.93     12.11 o 
   2   5  10       68.90       59.44     18.08 o 
   3   5  10      213.10      165.53     32.79 o 
   4   5  10      491.93      404.01     58.04 o 
  -5   6  10      245.25      297.86     43.42 o 
  -4   6  10        5.32        6.46      9.91 o 
  -3   6  10       81.51       70.24     17.59 o 
  -2   6  10       39.32       35.60     10.84 o 
  -1   6  10        3.60       -1.11      7.91 o 
   0   6  10        7.12       -0.10      7.75 o 
   1   6  10      255.61      310.29     29.12 o 
   2   6  10       17.39       21.83      9.07 o 
   3   6  10        4.24       -2.99      6.82 o 
   4   6  10        0.96        7.75     14.11 o 
  -4   7  10      110.53      113.28     23.75 o 
  -3   7  10      275.70      209.82     28.13 o 
  -2   7  10      674.93      738.99     64.65 o 
  -1   7  10        3.55        4.19      9.23 o 
   0   7  10      895.48     1005.78     75.92 o 
   1   7  10       23.50       31.03     12.12 o 
   2   7  10       39.84       44.33     14.04 o 
   3   7  10       35.33       41.38     14.30 o 
  -4   8  10      736.74      860.79     87.55 o 
  -3   8  10       21.85       13.31     10.85 o 
  -2   8  10      518.55      576.00     56.32 o 
  -1   8  10       12.44        6.82      8.75 o 
   0   8  10      452.40      532.79     48.93 o 
   1   8  10       19.35       21.71     11.66 o 
   2   8  10     1247.12     1321.93    152.56 o 
   3   8  10       70.97       63.65     18.30 o 
  -4   9  10        9.83        0.81      8.83 o 
  -3   9  10      395.74      409.44     44.63 o 
  -2   9  10       35.23       40.55     14.72 o 
  -1   9  10       12.97       16.99     10.19 o 
   0   9  10      247.14      256.56     33.31 o 
   1   9  10      172.90      190.98     28.46 o 
   2   9  10      194.07      204.69     26.85 o 
   3   9  10      221.02      193.68     28.34 o 
  -4  10  10       13.54        5.98     12.64 o 
  -3  10  10       99.16      106.10     19.68 o 
  -2  10  10       78.92       85.04     17.76 o 
  -1  10  10      336.28      367.77     39.76 o 
   0  10  10       29.43       25.17     12.84 o 
   1  10  10       92.33      109.26     22.91 o 
   2  10  10       82.16       86.04     19.50 o 
   3  10  10        4.92       15.66     12.81 o 
  -3  11  10       70.07       73.38     18.79 o 
  -2  11  10      442.17      440.09     56.05 o 
  -1  11  10       17.53       24.23     11.74 o 
   0  11  10     1033.95     1209.03    101.39 o 
   1  11  10       20.65       19.78     11.34 o 
   2  11  10       38.75       31.45     13.58 o 
  -3  12  10        9.83       12.86     10.34 o 
  -2  12  10        1.14       -3.09     10.76 o 
  -1  12  10        8.04        2.99      8.29 o 
   0  12  10      314.65      300.86     31.68 o 
   1  12  10       20.57       10.28     10.78 o 
   2  12  10      459.62      561.11     71.20 o 
  -2  13  10       94.10       92.19     18.46 o 
  -1  13  10       55.47       44.10     16.10 o 
   0  13  10       66.30       44.01     12.64 o 
   1  13  10       39.18       41.32     13.89 o 
  -1  14  10      104.92       84.47     22.35 o 
   0  14  10       41.17       31.74     15.22 o 
  -3   0  11     1143.73     1198.10    260.62 o 
  -1   0  11      156.89      146.91     38.82 o 
   1   0  11     1021.98     1080.98    149.59 o 
   3   0  11      224.36      241.32     65.05 o 
  -4   1  11       63.74       46.66     14.60 o 
  -3   1  11       24.17       14.73      9.87 o 
  -2   1  11      890.16      954.55    135.92 o 
  -1   1  11      106.30      101.72     23.26 o 
   0   1  11        3.58        9.78     12.59 o 
   1   1  11      327.19      395.87     54.24 o 
   2   1  11      228.32      231.94     40.07 o 
   3   1  11      405.82      421.89     67.88 o 
  -4   2  11      494.70      544.56     75.40 o 
  -3   2  11       15.51       11.35     11.55 o 
  -2   2  11       93.81       34.40     15.04 o 
  -1   2  11        5.35       19.93     13.21 o 
   0   2  11     1035.21     1284.22    121.17 o 
   1   2  11        0.32        1.20     10.98 o 
   2   2  11      142.19      154.01     31.61 o 
   3   2  11       19.67       -6.59     22.26 o 
  -4   3  11       79.54       48.20     18.51 o 
  -3   3  11       17.08       12.50     11.32 o 
  -2   3  11      774.70      816.96    106.90 o 
  -1   3  11      299.52      283.03     39.08 o 
   0   3  11       67.41       77.76     21.26 o 
   1   3  11      125.95      123.09     26.80 o 
   2   3  11      257.02      270.27     43.06 o 
   3   3  11       47.39       30.96     17.12 o 
  -4   4  11       43.19       30.17     15.46 o 
  -3   4  11      416.09      368.26     70.56 o 
  -2   4  11       11.82       -0.51      8.14 o 
  -1   4  11       49.14       68.50     19.01 o 
   0   4  11      153.56      177.22     31.26 o 
   1   4  11      570.74      693.64     76.72 o 
   2   4  11        8.99        6.18     12.27 o 
   3   4  11      666.47      643.51     86.67 o 
  -4   5  11      196.14      152.35     29.16 o 
  -3   5  11        4.79       15.98     12.57 o 
  -2   5  11      394.30      329.42     37.93 o 
  -1   5  11      669.60      812.66     78.69 o 
   0   5  11       32.48       26.90     15.27 o 
   1   5  11      112.38       88.64     23.34 o 
   2   5  11      426.21      486.82     67.80 o 
   3   5  11      138.15      135.82     30.52 o 
  -4   6  11      179.05      176.17     30.03 o 
  -3   6  11       12.04       25.79     13.92 o 
  -2   6  11       22.48       14.10     10.53 o 
  -1   6  11       79.08       91.25     23.78 o 
   0   6  11     1480.25     1846.56    145.32 o 
   1   6  11        8.39        4.23      8.52 o 
   2   6  11        8.88       17.83     10.15 o 
   3   6  11       15.25        1.85      7.12 o 
  -4   7  11       18.41        2.57     10.04 o 
  -3   7  11        5.75        1.99      9.34 o 
  -2   7  11      128.22      121.47     21.56 o 
  -1   7  11      260.80      272.21     39.11 o 
   0   7  11        3.63        5.77     10.09 o 
   1   7  11      338.05      375.68     45.94 o 
   2   7  11        2.17        0.66      9.24 o 
   3   7  11       86.89       66.11     28.18 o 
  -3   8  11       88.11       82.03     18.39 o 
  -2   8  11        3.39      -10.62     10.77 o 
  -1   8  11       88.74       87.35     21.90 o 
   0   8  11        7.55        7.65     10.73 o 
   1   8  11      546.07      719.98     72.60 o 
   2   8  11        1.02      -11.08     11.19 o 
  -3   9  11       26.62       28.28     11.94 o 
  -2   9  11      397.88      384.11     49.34 o 
  -1   9  11      246.81      263.40     35.11 o 
   0   9  11      157.70      161.37     26.81 o 
   1   9  11        0.26        9.37     11.35 o 
   2   9  11      144.24      132.12     28.16 o 
  -3  10  11       66.22       76.03     19.01 o 
  -2  10  11        0.94      -14.17     10.49 o 
  -1  10  11       16.40       22.72     12.15 o 
   0  10  11      109.51      125.08     25.47 o 
   1  10  11       45.05       48.17     17.95 o 
   2  10  11       29.06       27.71     14.40 o 
  -2  11  11      192.22      192.80     25.22 o 
  -1  11  11      262.24      308.65     44.65 o 
   0  11  11        4.99       -0.54      9.83 o 
   1  11  11       46.80       43.50     16.04 o 
  -1  12  11       33.98       26.13     12.44 o 
   0  12  11        0.43       -1.79      8.45 o 
  -4   0  12       43.50       67.02     25.34 o 
  -2   0  12       38.23       44.70     26.77 o 
   0   0  12        5.58        9.53     22.81 o 
   2   0  12      239.00      227.14     61.46 o 
  -4   1  12        0.37       -8.52     26.92 o 
  -3   1  12      577.60      725.42    109.92 o 
  -2   1  12        8.45        9.94     12.89 o 
  -1   1  12      680.45      748.10     84.80 o 
   0   1  12      131.47      148.43     35.46 o 
   1   1  12       58.36       58.86     21.46 o 
   2   1  12        2.64       20.45     19.10 o 
   3   1  12      321.51      348.21     62.25 o 
  -4   2  12       54.61       51.71     13.55 o 
  -3   2  12      204.13       92.04     21.01 o 
  -2   2  12       76.94       51.11     15.55 o 
  -1   2  12      123.68      120.60     36.35 o 
   0   2  12        6.12       20.48     16.86 o 
   1   2  12     1016.70     1185.81    125.08 o 
   2   2  12        0.29      -25.27     17.34 o 
   3   2  12       16.19       -0.66     15.70 o 
  -4   3  12       30.24       19.47      8.92 o 
  -3   3  12       82.96       45.53     13.98 o 
  -2   3  12       14.42       15.24     12.06 o 
  -1   3  12       68.26       51.96     14.11 o 
   0   3  12      229.71      258.56     58.48 o 
   1   3  12       48.24       49.10     21.01 o 
   2   3  12       44.02       37.84     19.78 o 
   3   3  12       65.18       41.25     27.78 o 
  -3   4  12        2.50       -5.64      8.35 o 
  -2   4  12      181.02      142.37     25.90 o 
  -1   4  12        6.50       -1.19     11.60 o 
   0   4  12       98.75       48.68     18.62 o 
   1   4  12        1.02        8.30     13.80 o 
   2   4  12      453.98      509.77     71.80 o 
  -3   5  12      284.83      196.23     39.09 o 
  -2   5  12        8.35       12.20     11.41 o 
  -1   5  12     1287.97     1497.15    142.12 o 
   0   5  12        9.14       -0.28      8.53 o 
   1   5  12       14.85       11.60     14.70 o 
   2   5  12        0.65        8.08      9.11 o 
  -3   6  12      225.56      191.42     32.49 o 
  -2   6  12        9.95        8.78     10.88 o 
  -1   6  12        1.06        9.35     13.49 o 
   0   6  12        1.07       -0.82     10.25 o 
   1   6  12      639.31      870.83     95.42 o 
   2   6  12        7.29       -6.34      9.30 o 
  -3   7  12      140.04      171.66     34.81 o 
  -2   7  12       17.91        2.25     10.87 o 
  -1   7  12      503.03      600.73     67.88 o 
   0   7  12       32.73       38.88     17.05 o 
   1   7  12        3.71        5.17     12.06 o 
   2   7  12        6.69        8.35     13.01 o 
  -2   8  12       69.71       79.19     26.49 o 
  -1   8  12       18.71       32.68     15.53 o 
   0   8  12      194.41      248.20     42.96 o 
   1   8  12       33.82       37.62     17.17 o 
  -2   9  12        1.36        6.04     17.88 o 
  -1   9  12      263.26      327.54     57.64 o 
   0   9  12      115.75      117.26     27.76 o 
   1   9  12       24.61       18.66     14.57 o 
  -1  10  12      103.16       80.68     24.15 o 
   0  10  12        2.17        9.01     14.70 o 
  -3   0  13       61.30       55.72     21.93 o 
  -1   0  13        9.39       19.88     25.54 o 
   1   0  13      441.86      472.97    100.64 o 
  -3   1  13        5.43       -6.84      9.84 o 
  -2   1  13      311.18      222.10     38.17 o 
  -1   1  13       12.89       20.82     17.54 o 
   0   1  13      179.07      215.30     50.25 o 
   1   1  13        8.72       10.73     15.63 o 
   2   1  13       99.12      118.46     37.25 o 
  -3   2  13       51.59       33.95     13.63 o 
  -2   2  13       10.59        9.23     10.33 o 
  -1   2  13        0.63        0.83     12.35 o 
   0   2  13      248.96      327.99     64.20 o 
   1   2  13        0.87       -5.56     14.49 o 
  -3   3  13       25.36       19.61      9.60 o 
  -2   3  13      690.12      713.12    115.37 o 
  -1   3  13       20.28       14.16     10.92 o 
   0   3  13      528.64      582.55     90.68 o 
   1   3  13        6.21        1.22     13.21 o 
  -2   4  13        6.88       15.42     13.83 o 
  -1   4  13       25.79       30.16     14.05 o 
   0   4  13        0.06       -1.18     10.57 o 
   1   4  13       21.47       42.34     22.18 o 
  -2   5  13      347.20      426.46     70.39 o 
  -1   5  13        3.44        7.12     13.22 o 
   0   5  13      207.39      267.52     41.96 o 
   1   5  13        0.74       -3.67     10.29 o 
  -2   6  13      108.97      136.80     38.12 o 
  -1   6  13        4.82       12.74     16.17 o 
   0   6  13      169.21      207.19     40.67 o 
   1   6  13        3.66        9.50     15.63 o 
  -1   7  13        4.91       11.79     16.30 o 
   0   7  13        2.42        1.66     12.54 o 
                                                 
